# Supplementary material for: New haplochromine cichlid from the upper Miocene (9–10 MYA) of Central Kenya
Source: BMC Evol Biol. 2020 Jun 5;20:65. doi: 10.1186/s12862-020-01602-x (PMC7275555; doi:10.1186/s12862-020-01602-x)
Supplement: Supplementary file 2 — Additional file 2. Supplementary Data S2. Meristic counts from x-rays. [file 12862_2020_1602_MOESM2_ESM.xls]

## Sheet: Blatt1
Supplementary Data S2. Meristic counts from x-rays
Collection number	Species	Assignment	Dorsal fin spines	Dorsal rays	Anal fin spines	Anal rays	Vta	VTc (incl. Urostyl)	Vtotal (incl. Urostyl)	VtPtLDs	Predorsals
ZSM 035696_1	Hemichromis bimaculatus	Non-Haplotilapiines: Hemichromines	16	9	3	8	14	13	27	15	1
ZSM 035696_2	Hemichromis bimaculatus	Non-Haplotilapiines: Hemichromines	15	9	3	7	14	12	26	14	1
ZSM 042327	Hemichromis cerasogaster	Non-Haplotilapiines: Hemichromines	14	11	3	7	13	13	26	13	1
ZSM 036150	Hemichromis cf. fasciatus	Non-Haplotilapiines: Hemichromines	14	11	3	8	15	13	28	13	1
ZSM 040942	Hemichromis cristatus	Non-Haplotilapiines: Hemichromines	14	10	3	9	13	13	26	13	1
ZSM 039982_1	Hemichromis elongatus	Non-Haplotilapiines: Hemichromines	14	11	3	9	13	13	26	12	1
ZSM 039982_2	Hemichromis elongatus	Non-Haplotilapiines: Hemichromines	14	11	3	9	14	13	27	13	1
ZSM 036143	Hemichromis frempongi	Non-Haplotilapiines: Hemichromines	14	12	3	9	15	13	28	13	1
ZSM 036144	Hemichromis frempongi	Non-Haplotilapiines: Hemichromines	15	10	3	8	16	12	28	14	1
ZSM 043121	Hemichromis guttatus	Non-Haplotilapiines: Hemichromines	14	11	3	7	13	13	26	13	1
ZSM 040946_(P-AA-0617)	Hemichromis letourneuxi	Non-Haplotilapiines: Hemichromines	15	12	3	8	14	13	27	14	1
ZSM 040946_(P-AA-0619)	Hemichromis letourneuxi	Non-Haplotilapiines: Hemichromines	15	10	3	8	14	13	27	14	1
ZSM 039385	Hemichromis lifalili	Non-Haplotilapiines: Hemichromines	14	11	3	8	13	12	25	13	1
ZSM 039491	Hemichromis lifalili	Non-Haplotilapiines: Hemichromines	14	11	3	8	13	13	26	13	1
ZSM 039633_(P-AA-0389)	Hemichromis sp. "Ankasa"	Non-Haplotilapiines: Hemichromines	15	11	3	9	13	13	26	14	1
ZSM 039633_(P-AA-0390)	Hemichromis sp. "Ankasa"	Non-Haplotilapiines: Hemichromines	15	10	3	8	13	13	26	14	1
ZSM 027617_2	Hemichromis sp. "Bioko"	Non-Haplotilapiines: Hemichromines	14	10	3	8	12	13	25	13	1
ZSM 027617_3	Hemichromis sp. "Bioko"	Non-Haplotilapiines: Hemichromines	14	11	3	9	13	13	26	13	1
ZSM 038398_(DRC-2008+0509)	Hemichromis stellifer	Non-Haplotilapiines: Hemichromines	14	11	3	8	13	13	26	13	1
ZSM 038398_(DRC-2008+0511)	Hemichromis stellifer	Non-Haplotilapiines: Hemichromines	14	11	3	8	13	12	25	13	1
ZSM 029650_1	Pelmatochromis nigrofasciatus	Non-Haplotilapiines: Pelmatochromines	14	10	3	8	14	12	26	13	1
ZSM 029650_2	Pelmatochromis nigrofasciatus	Non-Haplotilapiines: Pelmatochromines	14	11	3	9	14	12	26	13	1
IRSNB A-0628	Pelmatochromis sp.	Non-Haplotilapiines: Pelmatochromines	15	11	3	7	14	13	27	14	1
ZSM 041808_1	Pelmatochromis sp.	Non-Haplotilapiines: Pelmatochromines	14	11	3	9	14	12	26	13	1
ZSM 041808_2	Pelmatochromis sp.	Non-Haplotilapiines: Pelmatochromines	14	11	3	9	14	12	26	13	1
ZSM 029697	Pterochromis congicus	Non-Haplotilapiines: Pelmatochromines	13	12	3	8	13	13	26	12	1
ZSM 029701	Pterochromis congicus	Non-Haplotilapiines: Pelmatochromines	13	11	3	8	13	13	26	12	1
ZSM 024904	Benitochromis cf. batesii	Non-Haplotilapiines: Chromidotilapiines	15	10	3	7	13	13	26	14	1
ZSM 043096_(P-AA-0964)	Benitochromis cf. batesii "Akok II"	Non-Haplotilapiines: Chromidotilapiines	15	10	3	7	13	13	26	14	1
ZSM 043096_(P-AA-0973)	Benitochromis cf. batesii "Akok II"	Non-Haplotilapiines: Chromidotilapiines	15	10	3	7	13	13	26	14	1
ZSM 043095_(P-AA-0971)	Benitochromis cf. batesii "Akok"	Non-Haplotilapiines: Chromidotilapiines	16	9	3	7	14	13	27	15	1
ZSM 043095_(P-AA-0972)	Benitochromis cf. batesii "Akok"	Non-Haplotilapiines: Chromidotilapiines	15	9	3	7	13	13	26	14	1
ZSM 043090	Benitochromis cf. batesii "Makondo"	Non-Haplotilapiines: Chromidotilapiines	15	9	3	7	13	13	26	14	1
ZSM 043092_(PAA-0967)	Benitochromis cf. batesii "Streched"	Non-Haplotilapiines: Chromidotilapiines	14	10	3	7	13	13	26	13	1
ZSM 043092_1	Benitochromis cf. batesii "Streched"	Non-Haplotilapiines: Chromidotilapiines	15	9	3	7	13	13	26	14	1
ZSM 043094	Benitochromis finleyi	Non-Haplotilapiines: Chromidotilapiines	15	9	3	7	13	12	25	14	1
ZSM 024916_2	Benitochromis indet.	Non-Haplotilapiines: Chromidotilapiines	16	9	3	7	13	14	27	15	1
ZSM 025151_1	Benitochromis indet.	Non-Haplotilapiines: Chromidotilapiines	17	8	3	6	14	13	27	16	1
ZSM 025151_2	Benitochromis indet.	Non-Haplotilapiines: Chromidotilapiines	17	8	3	6	14	13	27	16	1
ZSM 025151	Benitochromis indet.	Non-Haplotilapiines: Chromidotilapiines	15	9	3	7	12	13	25	14	1
ZSM 043091	Benitochromis riomuniensis	Non-Haplotilapiines: Chromidotilapiines	15	10	3	7	13	13	26	13	1
ZSM 036643	Benitochromis sp.	Non-Haplotilapiines: Chromidotilapiines	15	9	3	7	13	13	26	14	1
ZSM 043093_(P-AA-0968)	Benitochromis ufermanni	Non-Haplotilapiines: Chromidotilapiines	15	9	3	7	13	13	26	15	1
ZSM 043093_(P-AA-0969)	Benitochromis ufermanni	Non-Haplotilapiines: Chromidotilapiines	15	10	3	8	13	13	26	14	1
ZSM 027410	Chromidotilapia cavalliensis	Non-Haplotilapiines: Chromidotilapiines	15	10	3	7	14	12	26	14	1
ZSM 036131_(GHA-2002+187)	Chromidotilapia guntheri bosumtwensis	Non-Haplotilapiines: Chromidotilapiines	17	10	3	7	14	13	27	15	1
ZSM 036131_(GHA-2002+188)	Chromidotilapia guntheri bosumtwensis	Non-Haplotilapiines: Chromidotilapiines	16	10	3	8	13	14	27	15	1
ZSM 039977_1	Chromidotilapia guntheri guntheri	Non-Haplotilapiines: Chromidotilapiines	16	10	3	7	14	13	27	15	1
ZSM 039977_2	Chromidotilapia guntheri guntheri	Non-Haplotilapiines: Chromidotilapiines	17	10	3	7	15	13	28	16	1
ZSM 027425	Chromidotilapia guntheri guntheri	Non-Haplotilapiines: Chromidotilapiines	16	10	3	7	14	13	27	15	1
ZSM 035989_1	Chromidotilapia guntheri guntheri	Non-Haplotilapiines: Chromidotilapiines	15	11	3	7	14	13	27	14	1
ZSM 035989_2	Chromidotilapia guntheri guntheri	Non-Haplotilapiines: Chromidotilapiines	15	11	3	7	14	12	26	14	1
ZSM 035991_1	Chromidotilapia guntheri guntheri	Non-Haplotilapiines: Chromidotilapiines	15	10	3	7	13	14	27	14	1
ZSM 035991_2	Chromidotilapia guntheri guntheri	Non-Haplotilapiines: Chromidotilapiines	16	10	3	8	13	14	27	15	1
ZSM 039886_1	Chromidotilapia guntheri guntheri	Non-Haplotilapiines: Chromidotilapiines	16	10	3	7	14	13	27	15	1
ZSM 039886_2	Chromidotilapia guntheri guntheri	Non-Haplotilapiines: Chromidotilapiines	16	10	3	7	14	13	27	15	1
ZSM 039955	Chromidotilapia guntheri guntheri	Non-Haplotilapiines: Chromidotilapiines	16	10	3	7	14	13	27	15	1
ZSM 039958	Chromidotilapia guntheri guntheri	Non-Haplotilapiines: Chromidotilapiines	16	10	3	7	13	14	27	15	1
ZSM 043011_(SUD-2014-450)	Chromidotilapia guntheri guntheri	Non-Haplotilapiines: Chromidotilapiines	16	10	3	7	14	13	27	15	1
ZSM 043011_(SUD-2014-451)	Chromidotilapia guntheri guntheri	Non-Haplotilapiines: Chromidotilapiines	15	11	3	7	14	13	27	14	1
ZSM 043011_(SUD-2014-463)	Chromidotilapia guntheri guntheri	Non-Haplotilapiines: Chromidotilapiines	16	11	3	7	14	13	27	15	1
ZSM 036568_1	Chromidotilapia guntheri loennbergi	Non-Haplotilapiines: Chromidotilapiines	16	11	3	7	14	13	27	15	1
ZSM 036568_2	Chromidotilapia guntheri loennbergi	Non-Haplotilapiines: Chromidotilapiines	16	11	3	8	14	13	27	15	1
IRSNB A_0691_1	Chromidotilapia schoutedeni	Non-Haplotilapiines: Chromidotilapiines	15	10	3	7	14	13	27	14	1
IRSNB A_0691_2	Chromidotilapia schoutedeni	Non-Haplotilapiines: Chromidotilapiines	15	9	3	7	14	13	27	14	1
ZSM 037559	Chromidotilapia schoutedeni	Non-Haplotilapiines: Chromidotilapiines	15	10	3	7	14	13	27	14	1
IRSNB A-0662_1	Chromidotilapia sp.	Non-Haplotilapiines: Chromidotilapiines	14	11	3	7	13	13	26	13	1
IRSNB A-0662_2	Chromidotilapia sp.	Non-Haplotilapiines: Chromidotilapiines	14	11	3	7	13	13	26	13	1
ZSM 025027_1	Congochromis dimidiatus	Non-Haplotilapiines: Chromidotilapiines	17	8	3	6	13	13	26	16	1
ZSM 025027_2	Congochromis dimidiatus	Non-Haplotilapiines: Chromidotilapiines	17	8	3	6	13	13	26	16	1
ZSM 039478_0776	Congochromis sabinae	Non-Haplotilapiines: Chromidotilapiines	19	7	3	6	15	12	27	18	1
ZSM 039478_0777	Congochromis sabinae	Non-Haplotilapiines: Chromidotilapiines	18	8	3	6	14	12	26	17	1
ZSM uncat_1_Divandu	Divandu albimarginatus	Non-Haplotilapiines: Chromidotilapiines	16	10	3	7	14	13	27	15	1
ZSM uncat_2_Divandu	Divandu albimarginatus	Non-Haplotilapiines: Chromidotilapiines	15	11	3	8	13	13	26	14	1
ZSM 09726_1	Limbochromis robertsi	Non-Haplotilapiines: Chromidotilapiines	16	9	3	8	13	14	27	15	1
ZSM 09726_2	Limbochromis robertsi	Non-Haplotilapiines: Chromidotilapiines	15	10	3	8	13	13	26	14	1
ZSM 037364_1	Nanochromis nudiceps	Non-Haplotilapiines: Chromidotilapiines	18	9	3	8	14	14	28	17	0
ZSM 037364_2	Nanochromis nudiceps	Non-Haplotilapiines: Chromidotilapiines	18	8	3	7	14	14	28	17	0
ZSM 029696	Nanochromis wickleri	Non-Haplotilapiines: Chromidotilapiines	16	11	3	8	14	15	29	15	0
ZSM 033989a_1	Nanochromis wickleri	Non-Haplotilapiines: Chromidotilapiines	16	11	3	8	14	15	29	15	0
ZSM 042312	Parananochromis axelrodi	Non-Haplotilapiines: Chromidotilapiines	15	11	3	8	14	12	26	14	1
ZSM 034253_1	Parananochromis caudifasciatus	Non-Haplotilapiines: Chromidotilapiines	15	11	3	7	14	13	27	14	1
ZSM 034253_2	Parananochromis caudifasciatus	Non-Haplotilapiines: Chromidotilapiines	15	11	3	7	13	14	27	14	1
ZSM uncat_1_Parananochromis	Parananochromis longirostris	Non-Haplotilapiines: Chromidotilapiines	15	10	3	7	14	12	26	14	1
ZSM uncat_2_Parananochromis	Parananochromis longirostris	Non-Haplotilapiines: Chromidotilapiines	15	10	3	7	14	12	26	14	1
ZSM 039579	Pelvicachromis (Enigmatochromis) lucanusi	Non-Haplotilapiines: Chromidotilapiines	17	8	3	6	14	12	26	16	1
ZSM 023718	Wallaceochromis (Pelvicachromis) humilis	Non-Haplotilapiines: Chromidotilapiines	17	11	3	7	15	14	29	16	1
ZSM 035995_1	Pelvicachromis taeniatus	Non-Haplotilapiines: Chromidotilapiines	18	8	3	7	14	14	28	17	1
ZSM 019076_1	Teleogramma brichardi	Non-Haplotilapiines: Chromidotilapiines	23	8	5	9	14	20	34	22	0
ZSM 019076_2	Teleogramma brichardi	Non-Haplotilapiines: Chromidotilapiines	23	7	5	9	14	19	33	22	0
ZSM 038127_(DRC-2008+0314)	Teleogramma gracile	Non-Haplotilapiines: Chromidotilapiines	24	6	5	9	14	19	33	22	0
ZSM 038127_(DRC-2008+0321)	Teleogramma gracile	Non-Haplotilapiines: Chromidotilapiines	23	7	5	8	15	18	33	22	0
ZSM 038386_(DRC-2008+0201)	Teleogramma sp.	Non-Haplotilapiines: Chromidotilapiines	23	7	6	8	14	19	33	22	0
ZSM 038386_(DRC-2008+0213)	Teleogramma sp.	Non-Haplotilapiines: Chromidotilapiines	23	7	6	8	14	19	33	22	0
ZSM 040843	Boulengerochromis microlepis	Most ancient Tanganyika mouthbrooders	16	15	3	10	16	18	34	15	1
MRAC-107323-107328_1	Boulengerochromis microlepis	Most ancient Tanganyika mouthbrooders	16	14	3	9	17	17	34	15	1
MRAC-107323-107328_2	Boulengerochromis microlepis	Most ancient Tanganyika mouthbrooders	16	15	3	10	17	17	34	15	1
MRAC-107323-107328_3	Boulengerochromis microlepis	Most ancient Tanganyika mouthbrooders	16	15	3	10	17	17	34	15	1
MRAC-107323-107328_4	Boulengerochromis microlepis	Most ancient Tanganyika mouthbrooders	16	15	3	9	17	17	34	15	1
MRAC74-06-P-18-21_1	Boulengerochromis microlepis	Most ancient Tanganyika mouthbrooders	16	15	3	9	17	17	34	15	1
MRAC74-06-P-18-21_2	Boulengerochromis microlepis	Most ancient Tanganyika mouthbrooders	16	15	3	9	17	17	34	15	1
MRAC74-06-P-18-21_3	Boulengerochromis microlepis	Most ancient Tanganyika mouthbrooders	16	14	3	9	17	17	34	15	1
MRAC74-06-P-18-21_4	Boulengerochromis microlepis	Most ancient Tanganyika mouthbrooders	16	15	3	10	17	17	34	15	1
MRAC-112222-112225_1	Bathybates fasciatus	Most ancient Tanganyika mouthbrooders	17	16	3	17	19	21	40	16	0
MRAC-112222-112225_2	Bathybates fasciatus	Most ancient Tanganyika mouthbrooders	17	16	3	18	19	21	40	16	0
MRAC-112222-112225_3	Bathybates fasciatus	Most ancient Tanganyika mouthbrooders	17	16	3	17	19	21	40	16	0
ZSM 041479_(DRC-2011+0949)	Bathybates fasciatus	Most ancient Tanganyika mouthbrooders	17	16	3	17	19	21	40	16	1
ZSM 041479_(DRC-2011+0950)	Bathybates fasciatus	Most ancient Tanganyika mouthbrooders	17	15	3	16	19	22	41	16	1
MRAC-112181-112186_1	Bathybates ferox	Most ancient Tanganyika mouthbrooders	14	15	3	16	16	19	35	13	1
MRAC-112181-112186_2	Bathybates ferox	Most ancient Tanganyika mouthbrooders	14	15	3	16	16	19	35	13	1
MRAC-112181-112186_3	Bathybates ferox	Most ancient Tanganyika mouthbrooders	14	15	3	16	16	19	35	13	1
MRAC-112181-112186_4	Bathybates ferox	Most ancient Tanganyika mouthbrooders	14	15	3	17	16	19	35	13	1
MRAC-112181-112186_5	Bathybates ferox	Most ancient Tanganyika mouthbrooders	14	15	3	17	16	19	35	13	1
MRAC-112181-112186_6	Bathybates ferox	Most ancient Tanganyika mouthbrooders	14	15	3	17	16	19	35	13	1
MRAC-112463-112467_1	Bathybates graueri	Most ancient Tanganyika mouthbrooders	13	14	3	13	16	18	34	12	0
MRAC-112463-112467_2	Bathybates graueri	Most ancient Tanganyika mouthbrooders	13	15	3	14	15	19	34	12	1
MRAC-112463-112467_3	Bathybates graueri	Most ancient Tanganyika mouthbrooders	13	14	3	13	15	19	34	12	1
MRAC-112463-112467_4	Bathybates graueri	Most ancient Tanganyika mouthbrooders	13	15	3	14	16	18	34	12	1
MRAC-112463-112467_5	Bathybates graueri	Most ancient Tanganyika mouthbrooders	13	14	3	14	16	18	34	12	1
MRAC-P112482-112483_1	Bathybates hornii	Most ancient Tanganyika mouthbrooders	14	15	3	15	16	19	35	13	0
MRAC-P112482-112483_2	Bathybates hornii	Most ancient Tanganyika mouthbrooders	14	14	3	15	16	19	35	13	0
MRAC-112492-112496_1	Bathybates leo	Most ancient Tanganyika mouthbrooders	15	14	3	15	16	20	36	14	0
MRAC-112492-112496_2	Bathybates leo	Most ancient Tanganyika mouthbrooders	15	14	3	16	16	20	36	14	0
MRAC-112492-112496_3	Bathybates leo	Most ancient Tanganyika mouthbrooders	15	14	3	16	16	20	36	14	0
MRAC-112492-112496_4	Bathybates leo	Most ancient Tanganyika mouthbrooders	15	14	3	16	16	20	36	14	0
MRAC-96-031-P-1238-1271_1	Bathybates minor	Most ancient Tanganyika mouthbrooders	13	15	3	17	15	21	36	12	0
MRAC-96-031-P-1238-1271_2	Bathybates minor	Most ancient Tanganyika mouthbrooders	13	15	3	17	16	20	36	12	0
MRAC-96-031-P-1238-1271_3	Bathybates minor	Most ancient Tanganyika mouthbrooders	13	15	3	17	16	19	35	12	0
MRAC-96-031-P-1238-1271_4	Bathybates minor	Most ancient Tanganyika mouthbrooders	13	15	3	16	16	20	36	12	0
MRAC-96-031-P-1238-1271_5	Bathybates minor	Most ancient Tanganyika mouthbrooders	13	15	3	17	15	21	36	12	0
MRAC-96-031-P-1238-1271_6	Bathybates minor	Most ancient Tanganyika mouthbrooders	14	15	3	17	16	20	36	13	0
MRAC-96-031-P-1238-1271_7	Bathybates minor	Most ancient Tanganyika mouthbrooders	13	15	3	17	16	20	36	12	0
MRAC-96-031-P-1238-1271_8	Bathybates minor	Most ancient Tanganyika mouthbrooders	13	16	3	17	15	20	35	12	0
MRAC-96-031-P-1238-1271_9	Bathybates minor	Most ancient Tanganyika mouthbrooders	13	16	3	17	16	20	36	12	0
MRAC-96-031-P-1238-1271_10	Bathybates minor	Most ancient Tanganyika mouthbrooders	13	14	3	16	16	20	36	12	0
MRAC-96-031-P-1238-1271_11	Bathybates minor	Most ancient Tanganyika mouthbrooders	13	15	3	16	15	21	36	12	0
MRAC-96-031-P-1238-1271_12	Bathybates minor	Most ancient Tanganyika mouthbrooders	13	16	3	17	16	21	37	12	0
MRAC-96-031-P-1238-1271_13	Bathybates minor	Most ancient Tanganyika mouthbrooders	14	14	3	17	16	20	36	13	0
MRAC-96-031-P-1238-1271_14	Bathybates minor	Most ancient Tanganyika mouthbrooders	13	16	3	16	16	20	36	12	0
MRAC-96-031-P-1238-1271_15	Bathybates minor	Most ancient Tanganyika mouthbrooders	13	15	3	16	16	20	36	12	0
MRAC-96-031-P-1238-1271_16	Bathybates minor	Most ancient Tanganyika mouthbrooders	13	15	3	17	16	20	36	12	0
MRAC-96-031-P-1238-1271_17	Bathybates minor	Most ancient Tanganyika mouthbrooders	13	15	3	17	16	20	36	12	0
MRAC-96-031-P-1238-1271_18	Bathybates minor	Most ancient Tanganyika mouthbrooders	13	15	3	17	16	20	36	12	0
MRAC-94-069-P-1025-1028_1	Bathybates minor	Most ancient Tanganyika mouthbrooders	13	15	3	17	16	20	36	12	0
MRAC-94-069-P-1025-1028_2	Bathybates minor	Most ancient Tanganyika mouthbrooders	13	15	3	17	16	19	35	12	0
MRAC-94-069-P-1025-1028_3	Bathybates minor	Most ancient Tanganyika mouthbrooders	13	16	3	17	16	20	36	12	0
MRAC-94-069-P-1025-1028_4	Bathybates minor	Most ancient Tanganyika mouthbrooders	13	15	3	17	16	20	36	12	0
MRAC-P-112487-112488_1	Bathybates vittatus	Most ancient Tanganyika mouthbrooders	16	13	3	15	17	19	36	15	0
MRAC-P-112487-112488_2	Bathybates vittatus	Most ancient Tanganyika mouthbrooders	16	13	3	14	17	19	36	15	0
MRAC-P-112134-112135_1	Hemibates stenosoma	Most ancient Tanganyika mouthbrooders	15	14	3	13	17	18	35	14	1
MRAC-P-112134-112135_2	Hemibates stenosoma	Most ancient Tanganyika mouthbrooders	15	14	3	13	17	19	36	14	1
MRAC-94-069-P-1032-1034_1	Hemibates stenosoma	Most ancient Tanganyika mouthbrooders	15	14	3	13	17	18	35	14	1
MRAC-94-069-P-1032-1034_2	Hemibates stenosoma	Most ancient Tanganyika mouthbrooders	15	13	3	12	17	18	35	14	1
MRAC-94-069-P-1032-1034_3	Hemibates stenosoma	Most ancient Tanganyika mouthbrooders	14	14	3	12	16	18	34	13	1
MRAC-94-069-P-1048-1096_1	Trematocara kufferathi	Most ancient Tanganyika mouthbrooders	9	12	3	10	13	16	29	8	0
MRAC-94-069-P-1048-1096_2	Trematocara kufferathi	Most ancient Tanganyika mouthbrooders	10	12	3	11	13	16	29	9	0
MRAC-94-069-P-1048-1096_5	Trematocara kufferathi	Most ancient Tanganyika mouthbrooders	10	11	3	11	13	16	29	9	1
MRAC-94-069-P-1048-1096_6	Trematocara kufferathi	Most ancient Tanganyika mouthbrooders	9	12	3	11	13	16	29	8	0
MRAC-94-069-P-1048-1096_7	Trematocara kufferathi	Most ancient Tanganyika mouthbrooders	10	11	3	10	13	16	29	9	0
MRAC-94-069-P-1048-1096_9	Trematocara kufferathi	Most ancient Tanganyika mouthbrooders	9	12	3	11	13	16	29	8	0
MRAC-94-069-P-1048-1096_10	Trematocara kufferathi	Most ancient Tanganyika mouthbrooders	9	12	3	11	13	16	29	8	0
MRAC-94-069-P-1048-1096_12	Trematocara kufferathi	Most ancient Tanganyika mouthbrooders	9	12	3	10	13	16	29	8	0
MRAC-94-069-P-1048-1096_13	Trematocara kufferathi	Most ancient Tanganyika mouthbrooders	9	12	3	11	13	16	29	8	0
MRAC-94-069-P-1048-1096_16	Trematocara kufferathi	Most ancient Tanganyika mouthbrooders	9	12	3	10	13	16	29	8	0
MRAC-94-069-P-1048-1096_17	Trematocara kufferathi	Most ancient Tanganyika mouthbrooders	9	12	3	10	13	16	29	8	0
MRAC-94-069-P-1048-1096_18	Trematocara kufferathi	Most ancient Tanganyika mouthbrooders	9	12	3	11	13	16	29	8	0
MRAC-B0-012-P-0526-0530_1	Trematocara macrostoma	Most ancient Tanganyika mouthbrooders	10	13	3	10	13	18	31	9	0
MRAC-B0-012-P-0526-0530_4	Trematocara macrostoma	Most ancient Tanganyika mouthbrooders	9	14	3	10	12	19	31	8	0
ZSM 039570	Trematocara marginatum	Most ancient Tanganyika mouthbrooders	9	12	3	10	12	17	29	8	1
MRAC-94-069-P-1739-1758_1	Trematocara marginatum	Most ancient Tanganyika mouthbrooders	10	11	3	10	12	17	29	9	1
MRAC-94-069-P-1739-1758_2	Trematocara marginatum	Most ancient Tanganyika mouthbrooders	10	11	3	10	13	16	29	9	1
MRAC-94-069-P-1739-1758_3	Trematocara marginatum	Most ancient Tanganyika mouthbrooders	10	11	3	9	13	15	28	9	1
MRAC-94-069-P-1739-1758_4	Trematocara marginatum	Most ancient Tanganyika mouthbrooders	10	11	3	10	13	16	29	9	1
MRAC-94-069-P-1739-1758_5	Trematocara marginatum	Most ancient Tanganyika mouthbrooders	9	12	3	10	13	16	29	8	1
MRAC-94-069-P-1739-1758_7	Trematocara marginatum	Most ancient Tanganyika mouthbrooders	10	12	3	10	13	16	29	9	1
MRAC-94-069-P-1739-1758_8	Trematocara marginatum	Most ancient Tanganyika mouthbrooders	10	11	3	10	13	16	29	8	1
MRAC-94-069-P-1739-1758_9	Trematocara marginatum	Most ancient Tanganyika mouthbrooders	9	12	3	10	13	16	29	8	1
MRAC-94-069-P-1739-1758_10	Trematocara marginatum	Most ancient Tanganyika mouthbrooders	9	12	3	10	13	16	29	8	1
MRAC-94-069-P-1739-1758_11	Trematocara marginatum	Most ancient Tanganyika mouthbrooders	10	11	3	10	13	16	29	9	1
MRAC-94-069-P-1739-1758_12	Trematocara marginatum	Most ancient Tanganyika mouthbrooders	10	12	3	10	13	16	29	8	1
MRAC-94-069-P-1739-1758_13	Trematocara marginatum	Most ancient Tanganyika mouthbrooders	10	12	3	10	13	16	29	9	1
MRAC-94-069-P-1739-1758_14	Trematocara marginatum	Most ancient Tanganyika mouthbrooders	9	11	3	10	13	16	29	9	1
MRAC-94-069-P-1739-1758_15	Trematocara marginatum	Most ancient Tanganyika mouthbrooders	9	11	3	9	13	15	28	8	1
MRAC-94-069-P-1739-1758_16	Trematocara marginatum	Most ancient Tanganyika mouthbrooders	10	11	3	9	13	15	28	9	1
MRAC-94-069-P-1739-1758_17	Trematocara marginatum	Most ancient Tanganyika mouthbrooders	10	11	3	9	13	16	29	9	1
MRAC-94-069-P-1739-1758_19	Trematocara marginatum	Most ancient Tanganyika mouthbrooders	9	12	3	11	13	16	29	8	1
MRAC-94-069-P-0392-0417_1	Trematocara nigrifrons	Most ancient Tanganyika mouthbrooders	10	11	3	9	13	16	29	9	0
MRAC-94-069-P-0392-0417_2	Trematocara nigrifrons	Most ancient Tanganyika mouthbrooders	10	12	3	10	13	16	29	9	0
MRAC-94-069-P-0392-0417_3	Trematocara nigrifrons	Most ancient Tanganyika mouthbrooders	10	12	3	10	14	15	29	9	0
MRAC-94-069-P-0392-0417_4	Trematocara nigrifrons	Most ancient Tanganyika mouthbrooders	10	12	3	10	13	16	29	9	0
MRAC-94-069-P-0392-0417_5	Trematocara nigrifrons	Most ancient Tanganyika mouthbrooders	10	12	3	10	13	16	29	9	0
MRAC-94-069-P-0392-0417_6	Trematocara nigrifrons	Most ancient Tanganyika mouthbrooders	10	12	3	10	13	16	29	9	0
MRAC-94-069-P-0392-0417_7	Trematocara nigrifrons	Most ancient Tanganyika mouthbrooders	10	11	3	10	13	16	29	8	1
MRAC-94-069-P-0392-0417_8	Trematocara nigrifrons	Most ancient Tanganyika mouthbrooders	10	11	3	10	13	16	29	9	0
MRAC-94-069-P-0392-0417_12	Trematocara nigrifrons	Most ancient Tanganyika mouthbrooders	10	12	3	10	13	17	30	9	0
MRAC-94-069-P-0392-0417_15	Trematocara nigrifrons	Most ancient Tanganyika mouthbrooders	10	12	3	10	13	17	30	9	0
MRAC-95-098-P-0298-0322_1	Trematocara stigmaticum	Most ancient Tanganyika mouthbrooders	9	13	3	11	13	16	29	8	0
MRAC-95-098-P-0298-0322_2	Trematocara stigmaticum	Most ancient Tanganyika mouthbrooders	9	12	3	11	13	16	29	8	0
MRAC-95-098-P-0298-0322_3	Trematocara stigmaticum	Most ancient Tanganyika mouthbrooders	9	12	3	10	13	15	28	8	0
MRAC-95-098-P-0298-0322_4	Trematocara stigmaticum	Most ancient Tanganyika mouthbrooders	10	12	3	11	13	16	29	8	0
MRAC-95-098-P-0298-0322_5	Trematocara stigmaticum	Most ancient Tanganyika mouthbrooders	10	11	3	10	13	16	29	9	0
MRAC-95-098-P-0298-0322_6	Trematocara stigmaticum	Most ancient Tanganyika mouthbrooders	10	11	3	11	13	16	29	9	0
MRAC-95-098-P-0298-0322_7	Trematocara stigmaticum	Most ancient Tanganyika mouthbrooders	9	12	3	10	13	16	29	8	0
MRAC-95-098-P-0298-0322_8	Trematocara stigmaticum	Most ancient Tanganyika mouthbrooders	10	12	3	11	13	17	30	9	0
MRAC-95-098-P-0298-0322_9	Trematocara stigmaticum	Most ancient Tanganyika mouthbrooders	9	12	3	11	13	17	30	8	0
MRAC-95-098-P-0298-0322_12	Trematocara stigmaticum	Most ancient Tanganyika mouthbrooders	10	12	3	11	13	17	30	9	0
MRAC-95-098-P-0298-0322_13	Trematocara stigmaticum	Most ancient Tanganyika mouthbrooders	9	12	3	11	13	16	29	8	0
MRAC-95-098-P-0298-0322_17	Trematocara stigmaticum	Most ancient Tanganyika mouthbrooders	10	11	3	10	13	16	29	9	0
MRAC-95-098-P-0298-0322_18	Trematocara stigmaticum	Most ancient Tanganyika mouthbrooders	10	11	3	10	13	16	29	9	0
MRAC-94-069-P-1362-1374_1	Trematocara unimaculatum	Most ancient Tanganyika mouthbrooders	11	12	3	9	12	18	30	10	1
MRAC-94-069-P-1362-1374_2	Trematocara unimaculatum	Most ancient Tanganyika mouthbrooders	11	12	3	9	13	18	31	10	1
MRAC-94-069-P-1362-1374_3	Trematocara unimaculatum	Most ancient Tanganyika mouthbrooders	12	11	3	10	13	17	30	11	1
MRAC-94-069-P-1362-1374_4	Trematocara unimaculatum	Most ancient Tanganyika mouthbrooders	11	12	3	9	12	18	30	10	1
MRAC-94-069-P-1362-1374_5	Trematocara unimaculatum	Most ancient Tanganyika mouthbrooders	11	12	3	9	12	18	30	10	1
MRAC-94-069-P-1362-1374_6	Trematocara unimaculatum	Most ancient Tanganyika mouthbrooders	11	12	3	9	12	18	30	10	1
MRAC-94-069-P-1362-1374_7	Trematocara unimaculatum	Most ancient Tanganyika mouthbrooders	11	12	3	10	13	17	30	10	1
MRAC-94-069-P-1362-1374_8	Trematocara unimaculatum	Most ancient Tanganyika mouthbrooders	11	12	3	9	12	18	30	10	1
MRAC-94-069-P-1362-1374_9	Trematocara unimaculatum	Most ancient Tanganyika mouthbrooders	11	12	3	9	12	18	30	10	1
MRAC-94-069-P-1362-1374_10	Trematocara unimaculatum	Most ancient Tanganyika mouthbrooders	11	12	3	9	12	18	30	10	1
MRAC-94-069-P-1362-1374_11	Trematocara unimaculatum	Most ancient Tanganyika mouthbrooders	11	12	3	9	12	18	30	10	1
MRAC-94-069-P-1362-1374_12	Trematocara unimaculatum	Most ancient Tanganyika mouthbrooders	12	11	3	9	12	18	30	11	1
MRAC-94-069-P-1362-1374_13	Trematocara unimaculatum	Most ancient Tanganyika mouthbrooders	11	11	3	10	12	18	30	10	1
ZSM 042334	Trematocara cf. variabile	Most ancient Tanganyika mouthbrooders	9	11	3	10	13	16	29	8	1
MRAC-94-069-P-1810-1891_1	Trematocara variabile	Most ancient Tanganyika mouthbrooders	9	12	3	10	13	16	29	8	1
MRAC-94-069-P-1810-1891_2	Trematocara variabile	Most ancient Tanganyika mouthbrooders	10	12	3	10	13	16	29	9	1
MRAC-94-069-P-1810-1891_3	Trematocara variabile	Most ancient Tanganyika mouthbrooders	10	11	3	10	13	16	29	9	1
MRAC-94-069-P-1810-1891_4	Trematocara variabile	Most ancient Tanganyika mouthbrooders	10	11	3	10	13	16	29	9	1
MRAC-94-069-P-1810-1891_5	Trematocara variabile	Most ancient Tanganyika mouthbrooders	10	11	3	10	13	16	29	9	1
MRAC-94-069-P-1810-1891_6	Trematocara variabile	Most ancient Tanganyika mouthbrooders	10	11	3	10	13	16	29	9	1
MRAC-94-069-P-1810-1891_7	Trematocara variabile	Most ancient Tanganyika mouthbrooders	10	11	3	10	13	16	29	9	1
MRAC-94-069-P-1810-1891_8	Trematocara variabile	Most ancient Tanganyika mouthbrooders	10	11	3	10	13	16	29	9	1
MRAC-94-069-P-1810-1891_9	Trematocara variabile	Most ancient Tanganyika mouthbrooders	10	11	3	10	13	16	29	9	1
MRAC-94-069-P-1810-1891_16	Trematocara variabile	Most ancient Tanganyika mouthbrooders	11	11	3	10	13	16	29	9	1
MRAC-96-083-P-0760-0762_1	Trematocara zebra	Most ancient Tanganyika mouthbrooders	9	12	3	8	13	16	29	8	1
MRAC-96-083-P-0760-0762_2	Trematocara zebra	Most ancient Tanganyika mouthbrooders	10	12	3	8	13	17	30	9	1
MRAC-96-083-P-0760-0762_3	Trematocara zebra	Most ancient Tanganyika mouthbrooders	10	11	3	7	13	17	30	9	1
MRAC-A7-020-P-0001-0003_0001	Benthochromis horii	Benthochromini	18	12	3	10	18	18	36	17	1
MRAC-A7-020-P-0001-0003_0002	Benthochromis horii	Benthochromini	18	11	3	11	19	18	37	17	1
MRAC-A7-020-P-0001-0003_0003	Benthochromis horii	Benthochromini	18	12	3	10	18	19	37	17	1
MRAC-112548	Benthochromis melanoides	Benthochromini	18	11	3	10	18	18	36	17	1
ZSM 040833	Benthochromis tricoti	Benthochromini	18	12	3	10	18	18	36	17	1
ZSM 043239_(P-AA-0997)	Benthochromis tricoti	Benthochromini	18	12	3	10	18	18	36	17	1
ZSM 043239_(P-AA-0998)	Benthochromis tricoti	Benthochromini	18	11	3	10	19	19	38	18	1
MRAC-94-069-P-1573-1578_1	Benthochromis tricoti	Benthochromini	17	12	3	11	18	19	37	16	1
MRAC-94-069-P-1573-1578_2	Benthochromis tricoti	Benthochromini	18	12	3	10	18	20	38	17	1
MRAC-94-069-P-1573-1578_3	Benthochromis tricoti	Benthochromini	18	11	3	11	18	18	36	17	1
MRAC-94-069-P-1573-1578_4	Benthochromis tricoti	Benthochromini	17	11	3	10	17	19	36	16	1
MRAC-94-069-P-1573-1578_5	Benthochromis tricoti	Benthochromini	18	12	3	11	18	19	37	17	1
MRAC-94-069-P-1573-1578_6	Benthochromis tricoti	Benthochromini	17	13	3	9	17	20	37	16	1
ZSM 043238_(P-AA-0995)	Cyprichromis leptosoma	Cyprichromini	13	14	3	12	19	18	37	12	1
ZSM 043238_(P-AA-0996)	Cyprichromis leptosoma	Cyprichromini	13	16	3	12	19	19	38	12	1
ZSM 040807	Cyprichromis microlepidotus	Cyprichromini	12	17	3	12	20	17	37	11	1
ZSM 042935	Cyprichromis zonatus "Chituta"	Cyprichromini	15	14	3	10	19	19	38	14	1
ZSM 040812	Cyprichromis zonatus	Cyprichromini	15	14	3	12	20	18	38	14	1
ZSM 040793	Paracyprichromis nigripinnis	Cyprichromini	16	12	3	8	16	19	35	15	1
ZSM 040840	Haplotaxodon microlepis	Perissodini	17	12	3	9	18	18	36	16	1
ZSM 043243_(P-AA-1005)	Haplotaxodon microlepis	Perissodini	17	12	3	9	17	19	36	16	1
ZSM 043243_(P-AA-1006)	Haplotaxodon microlepis	Perissodini	18	12	3	9	18	18	36	17	1
ZSM 040839	Haplotaxodon microlepis	Perissodini	17	12	3	8	17	18	35	16	1
ZSM 042332_(P-AA-0582)	Perissodus microlepis	Perissodini	17	11	3	9	16	18	34	16	1
ZSM 042331_(P-AA-0583)	Perissodus microlepis	Perissodini	17	12	3	9	16	17	33	16	1
MRAC-95-098-P-0266-0267_1	Plecodus multidentatus	Perissodini	17	11	3	10	16	18	34	16	1
MRAC-95-098-P-0266-0267_2	Plecodus multidentatus	Perissodini	16	12	3	11	16	18	34	15	1
MRAC-112569-112572_1	Xenochromis hecqui	Perissodini	17	11	3	10	16	18	34	16	1
MRAC-112569-112572_2	Xenochromis hecqui	Perissodini	17	11	3	10	16	18	34	16	1
ZSM 043240_(P-AA-0999)	Cyphotilapia sp.	Cyphotilapiini	19	9	3	7	17	15	32	18	1
ZSM 043240_(P-AA-1000)	Cyphotilapia sp.	Cyphotilapiini	18	9	3	7	17	15	32	17	1
ZSM 040818	Cyphotilapia sp.	Cyphotilapiini	18	10	3	7	16	16	32	17	1
ZSM 040815	Cyphotilapia sp.	Cyphotilapiini	19	9	3	7	17	16	33	18	1
ZSM 043236	Trematochromis benthicola	Cyphotilapiini	17	9	3	8	15	16	31	16	1
MRAC-96-083-P-0764-0772_1	Trematochromis benthicola	Cyphotilapiini	17	9	3	8	16	15	31	16	1
MRAC-96-083-P-0764-0772_2	Trematochromis benthicola	Cyphotilapiini	17	9	3	7	16	15	31	16	1
MRAC-96-083-P-0764-0772_3	Trematochromis benthicola	Cyphotilapiini	18	8	3	8	16	15	31	17	1
MRAC-96-083-P-0764-0772_4	Trematochromis benthicola	Cyphotilapiini	18	9	3	7	15	16	31	17	1
MRAC-96-083-P-0764-0772_5	Trematochromis benthicola	Cyphotilapiini	17	9	3	7	15	16	31	16	1
MRAC-96-083-P-0764-0772_6	Trematochromis benthicola	Cyphotilapiini	17	9	3	8	16	15	31	16	1
MRAC-96-083-P-0764-0772_7	Trematochromis benthicola	Cyphotilapiini	17	9	3	8	16	15	31	16	1
MRAC-96-083-P-0764-0772_8	Trematochromis benthicola	Cyphotilapiini	18	9	3	7	16	16	32	17	1
MRAC-96-083-P-0764-0772_9	Trematochromis benthicola	Cyphotilapiini	16	9	3	7	15	15	30	15	1
ZSM 040819	Gnathochromis permaxillaris	Limnochromini	17	10	3	8	15	18	33	16	1
ZSM 042335	Greenwoodochromis bellcrossi	Limnochromini	14	10	3	8	14	17	31	13	1
ZSM 043242_(P-AA-1003)	Limnochromis auritus	Limnochromini	17	9	3	8	15	18	33	16	1
ZSM 043242_(P-AA-1004)	Limnochromis auritus	Limnochromini	17	9	3	8	15	17	32	16	1
ZSM 040846	Limnochromis staneri	Limnochromini	15	11	3	9	15	17	32	14	1
ZSM 040799	Reganochromis calliurus	Limnochromini	16	11	3	8	15	19	34	15	1
MRAC-107296-107300_1	Tangachromis dhanisi	Limnochromini	15	9	3	8	14	17	31	14	1
MRAC-107296-107300_2	Tangachromis dhanisi	Limnochromini	15	9	3	8	14	17	31	14	1
MRAC-107296-107300_3	Tangachromis dhanisi	Limnochromini	14	10	3	8	14	17	31	13	1
MRAC-107296-107300_4	Tangachromis dhanisi	Limnochromini	15	9	3	8	15	16	31	14	1
ZSM 040847	Triglachromis otostigma	Limnochromini	15	10	3	8	15	17	32	14	1
ZSM 024837_0_1	Triglachromis otostigma	Limnochromini	16	9	3	8	15	18	33	15	1
ZSM 024837_0_2	Triglachromis otostigma	Limnochromini	15	10	3	9	15	17	32	14	1
MRAC-92-081-P-2250-2253_1	Asprotilapia leptura	Ectodini	13	16	3	8	16	20	36	12	1
MRAC-92-081-P-2250-2253_2	Asprotilapia leptura	Ectodini	13	16	3	8	16	21	37	12	1
MRAC-92-081-P-2250-2253_3	Asprotilapia leptura	Ectodini	13	17	3	8	17	20	37	12	1
MRAC-92-081-P-2250-2253_4	Asprotilapia leptura	Ectodini	13	16	3	7	17	19	36	12	1
MRAC-81-062-P-0066-0074_1	Aulonocranus dewindti	Ectodini	12	13	3	9	15	17	32	11	1
MRAC-81-062-P-0066-0074_2	Aulonocranus dewindti	Ectodini	12	13	3	9	15	17	32	11	1
MRAC-81-062-P-0066-0074_3	Aulonocranus dewindti	Ectodini	11	13	3	9	15	17	32	10	1
MRAC-81-062-P-0066-0074_4	Aulonocranus dewindti	Ectodini	12	12	3	8	15	17	32	11	1
MRAC-81-062-P-0066-0074_5	Aulonocranus dewindti	Ectodini	11	13	3	8	15	16	31	10	1
MRAC-81-062-P-0066-0074_6	Aulonocranus dewindti	Ectodini	12	13	3	9	15	17	32	11	1
MRAC-81-062-P-0066-0074_7	Aulonocranus dewindti	Ectodini	12	13	3	10	16	16	32	11	1
MRAC-81-062-P-0066-0074_8	Aulonocranus dewindti	Ectodini	12	14	3	10	15	18	33	11	1
MRAC-81-062-P-0066-0074_9	Aulonocranus dewindti	Ectodini	12	13	3	9	15	17	32	11	1
ZSM 040823	Callochromis macrops	Ectodini	16	12	3	7	16	18	34	15	1
ZSM 042931	Callochromis melanostigma	Ectodini	16	11	3	6	15	17	32	15	1
ZSM 024765	Callochromis melanostigma	Ectodini	15	12	3	7	15	17	32	14	1
ZSM 024764	Callochromis pleurospilus	Ectodini	13	13	3	7	14	18	32	12	1
ZSM 040870	Callochromis stappersii	Ectodini	13	13	3	8	14	17	31	12	1
MRAC-94-069-P-1581-1591_1	Cardiopharynx schoutedeni	Ectodini	13	15	3	10	17	18	35	12	1
MRAC-94-069-P-1581-1591_2	Cardiopharynx schoutedeni	Ectodini	13	15	3	10	17	17	34	12	1
MRAC-94-069-P-1581-1591_3	Cardiopharynx schoutedeni	Ectodini	13	15	3	10	17	18	35	12	1
MRAC-94-069-P-1581-1591_4	Cardiopharynx schoutedeni	Ectodini	13	15	3	10	17	17	34	12	1
MRAC-94-069-P-1581-1591_5	Cardiopharynx schoutedeni	Ectodini	12	15	3	10	17	17	34	11	1
ZSM 040848	Cunningtonia longiventralis	Ectodini	14	13	3	9	17	18	35	13	1
ZSM 040811	Cyathopharynx furcifer	Ectodini	14	12	3	9	17	17	34	13	1
ZSM 040810	Ectodus descampsii	Ectodini	12	14	3	8	15	18	33	11	1
ZSM 040826	Grammatotria lemairii	Ectodini	15	14	3	11	15	23	38	14	1
MRAC-P42674-42677_1	Lestradea perspicax	Ectodini	14	14	3	10	17	18	35	13	1
MRAC-P42674-42677_2	Lestradea perspicax	Ectodini	14	14	3	10	17	18	35	13	1
MRAC-P42674-42677_3	Lestradea perspicax	Ectodini	15	14	3	11	18	18	36	14	1
MRAC-P42674-42677_4	Lestradea perspicax	Ectodini	15	14	3	9	17	17	34	13	1
ZSM 043241_(P-AA-1001)	Ophthalmotilapia ventralis	Ectodini	13	14	3	10	17	18	35	13	1
ZSM 043241_(P-AA-1002)	Ophthalmotilapia ventralis	Ectodini	13	14	3	10	16	19	35	12	1
ZSM 040836	Xenotilapia flavipinnis	Ectodini	13	14	3	11	13	21	34	12	1
ZSM 040813	Xenotilapia melanogenys	Ectodini	13	18	3	17	15	23	38	12	1
ZSM 040834	Xenotilapia ornatipinnis	Ectodini	14	13	3	9	14	20	34	13	1
ZSM 042934	Xenotilapia rotundiventralis	Ectodini	12	15	3	9	13	21	34	11	1
BMNH 1899.11.27.103	Xenotilapia sima	Ectodini	15	13	3	11	13	22	35	13	1
BMNH 1961.11.22.222-224_1	Xenotilapia sima	Ectodini	15	14	3	11	13	22	35	13	1
BMNH 1961.11.22.222-224_2	Xenotilapia sima	Ectodini	14	13	3	11	13	22	35	13	1
BMNH 1994.11.3.65-68_1	Xenotilapia sima	Ectodini	16	12	3	12	13	22	35	15	1
BMNH 1994.11.3.65-68_2	Xenotilapia sima	Ectodini	15	13	3	11	13	22	35	14	1
ZSM 040838	Xenotilapia spiloptera	Ectodini	14	15	3	13	14	21	35	13	1
ZSM 040877	Altolamprologus calvus	Lamprologini	21	7	12	6	13	19	32	20	1
ZSM 040871	Altolamprologus compressiceps	Lamprologini	21	6	11	4	13	17	30	20	1
ZSM 040879	Chalinochromis brichardi	Lamprologini	24	6	7	6	16	17	33	22	1
ZSM 040820	Chalinochromis popelini	Lamprologini	23	6	7	4	17	16	33	22	1
ZSM 040878	Chalinochromis sp. "Ndobhoi"	Lamprologini	23	7	7	6	19	15	34	22	0
ZSM 040805	Julidochromis marlieri	Lamprologini	22	6	8	5	17	16	33	21	1
ZSM 040788	Julidochromis ornatus	Lamprologini	24	6	9	5	17	16	33	22	1
ZSM 040806	Julidochromis regani	Lamprologini	22	7	7	6	17	17	34	21	1
ZSM 024240_1	Lamprologus lemairii	Lamprologini	19	7	8	6	14	18	32	18	1
ZSM 024240_2	Lamprologus lemairii	Lamprologini	19	7	8	5	14	18	32	18	1
ZSM 038370_0_1	Lamprologus mocquardi	Lamprologini	19	7	6	5	15	17	32	18	0
ZSM 038370_0_2	Lamprologus mocquardi	Lamprologini	20	7	6	6	15	17	32	19	0
ZSM 038102_(DRC-2008+435)	Lamprologus sp.	Lamprologini	19	8	6	6	15	18	33	18	1
ZSM 038102_(DRC-2008+437)	Lamprologus sp.	Lamprologini	19	9	6	6	15	18	33	18	1
ZSM 027972_1	Lamprologus speciosus	Lamprologini	17	7	8	6	13	15	28	16	1
ZSM 027972_2	Lamprologus speciosus	Lamprologini	17	7	8	7	13	15	28	16	1
ZSM 038141_(DRC-2008+150)	Lamprologus teugelsi	Lamprologini	18	9	5	6	15	18	33	17	1
ZSM 038141_(DRC-2008+151)	Lamprologus teugelsi	Lamprologini	18	8	5	7	15	17	32	17	1
ZSM 024336_0_1	Lepidiolamprologus cunningtoni	Lamprologini	21	11	5	8	19	19	38	20	1
ZSM 024239_0_1	Lepidolamprologus elongatus	Lamprologini	18	10	5	8	17	17	34	17	1
ZSM 024239_0_2	Lepidolamprologus elongatus	Lamprologini	17	11	5	8	17	18	35	16	1
ZSM 024239_0_4	Lepidolamprologus elongatus	Lamprologini	18	11	5	8	17	18	35	17	1
ZSM 040795	Lepidiolamprologus nkambae	Lamprologini	19	10	6	8	17	17	34	18	1
ZSM 040802	Neolamprologus brichardi	Lamprologini	19	8	6	6	17	15	32	18	1
ZSM 033918_1	Neolamprologus brichardi	Lamprologini	19	8	6	6	17	15	32	18	1
ZSM 033918_2	Neolamprologus brichardi	Lamprologini	19	9	6	6	16	17	33	18	1
ZSM 040824	Neolamprologus calliurus	Lamprologini	19	9	9	6	15	18	33	18	1
ZSM 028413_3	Neolamprologus nigriventris	Lamprologini	20	9	5	7	17	18	35	19	1
ZSM 028413_4	Neolamprologus nigriventris	Lamprologini	21	8	5	6	17	19	36	20	1
ZSM 028095	Neolamprologus pectoralis	Lamprologini	19	10	6	7	18	17	35	18	1
ZSM 040924	Neolamprologus prochilus	Lamprologini	19	7	7	6	14	17	31	18	1
ZSM-PIS_028383	Neolamprologus similis	Lamprologini	18	8	7	7	14	17	31	17	1
ZSM 040800	Neolamprologus sp.	Lamprologini	18	9	8	6	15	17	32	17	1
MRAC-94-069-P-0779-0787_1	Neolamprologus toae	Lamprologini	16	10	6	6	15	16	31	15	1
MRAC-94-069-P-0779-0787_2	Neolamprologus toae	Lamprologini	16	10	6	6	15	15	30	15	1
MRAC-94-069-P-0779-0787_3	Neolamprologus toae	Lamprologini	17	10	6	6	15	16	31	16	1
MRAC-94-069-P-0779-0787_4	Neolamprologus toae	Lamprologini	17	10	6	7	15	16	31	16	1
MRAC-94-069-P-0779-0787_5	Neolamprologus toae	Lamprologini	17	9	6	6	15	16	31	16	1
MRAC-94-069-P-0779-0787_6	Neolamprologus toae	Lamprologini	16	10	6	6	14	16	30	15	1
MRAC-94-069-P-0779-0787_7	Neolamprologus toae	Lamprologini	17	10	6	6	14	17	31	16	1
MRAC-94-069-P-0779-0787_9	Neolamprologus toae	Lamprologini	16	10	6	5	15	15	30	15	1
ZSM 024200_1	Telmatochromis dhonti	Lamprologini	19	8	6	7	16	17	33	18	1
ZSM 040829	Telmatochromis sp.	Lamprologini	21	7	7	7	15	17	32	20	1
ZSM 024984	Telmatochromis temporalis	Lamprologini	21	7	6	6	16	17	33	20	1
ZSM 024237_1	Telmatochromis temporalis	Lamprologini	20	8	6	6	16	17	33	19	1
ZSM 024237_2	Telmatochromis temporalis	Lamprologini	20	7	7	6	17	15	32	19	1
ZSM 040832	Variabilichromis moorii	Lamprologini	20	9	8	7	15	17	32	19	1
ZSM 040841	Eretmodus cyanostictus	Eretmodini	23	5	3	7	14	16	30	21	1
ZSM 024172_1	Eretmodus cyanostictus	Eretmodini	24	4	3	7	14	16	30	22	1
ZSM 024172_2	Eretmodus cyanostictus	Eretmodini	23	5	3	8	14	16	30	22	1
ZSM 024175_1	Eretmodus cyanostictus	Eretmodini	25	2	3	7	14	16	30	23	1
ZSM 024175_2	Eretmodus cyanostictus	Eretmodini	24	4	3	7	14	16	30	22	1
ZSM 024175_3	Eretmodus cyanostictus	Eretmodini	24	5	3	7	14	16	30	22	1
ZSM 043237_(P-AA-0993)	Eretmodus cyanostictus	Eretmodini	23	5	3	7	15	15	30	22	1
ZSM 043237_(P-AA-0994)	Eretmodus cyanostictus	Eretmodini	23	6	3	8	15	15	30	22	1
ZSM 040844	Spathodus erythrodon	Eretmodini	22	6	3	8	14	16	30	21	1
ZSM 040842	Spathodus marlieri	Eretmodini	22	6	3	8	14	16	30	21	1
ZSM 042333	Tanganicodus irsacae	Eretmodini	23	5	3	7	14	16	30	22	1
ZSM 024242	Gnathochromis pfefferi	Tropheini	16	9	3	8	13	17	30	15	1
ZSM 040923	Gnathochromis pfefferi	Tropheini	16	10	3	7	15	15	30	15	1
ZSM 024846_1	Haplochromis horei	Tropheini	16	10	3	8	14	16	30	15	1
ZSM 024944_1	Limnotilapia dardennii	Tropheini	19	9	3	8	17	17	34	18	1
ZSM 040925	Limnotilapia dardennii	Tropheini	19	9	3	7	16	18	34	18	1
ZSM 040922	Lobochilotes labiatus	Tropheini	18	10	3	7	15	17	32	17	1
ZSM 024174_1	Lobochilotes labiatus	Tropheini	18	10	3	7	16	17	33	17	1
ZSM 040831	Petrochromis trewavasae	Tropheini	19	8	3	7	17	15	32	18	1
ZSM 040927	Simochromis babaulti	Tropheini	17	9	3	7	15	15	30	16	1
ZSM 040926	Simochromis diagramma	Tropheini	17	10	3	9	15	16	31	16	1
ZSM 040792	Tropheus duboisi	Tropheini	22	6	5	7	16	15	31	21	1
ZSM 024982_1	Tropheus moorii	Tropheini	20	7	6	6	15	15	30	19	1
ZSM 024982_2	Tropheus moorii	Tropheini	21	5	6	5	15	15	30	19	1
ZSM 024982_3	Tropheus moorii	Tropheini	20	7	6	6	16	14	30	19	1
ZSM 024339_1	Tropheus moorii	Tropheini	21	5	5	6	15	15	30	19	1
ZSM 024339_2	Tropheus moorii	Tropheini	21	6	5	6	16	14	30	19	1
ZSM 024339_3	Tropheus moorii	Tropheini	21	6	5	6	16	14	30	20	1
ZSM 040828	Tropheus moorii	Tropheini	21	7	6	6	16	15	31	20	1
ZSM 040790	Tropheus polli	Tropheini	21	7	4	6	16	15	31	20	1
ZSM 042320	Haplochromis vanheusdeni	Haplochromini	16	9	3	7	14	15	29	15	1
ZSM 042311	Haplochromis vanheusdeni	Haplochromini	15	9	3	9	14	15	29	15	1
ZSM 041559_1	Haplochromis vanheusdeni	Haplochromini	16	10	3	7	14	15	29	15	1
ZSM 041559_2	Haplochromis vanheusdeni	Haplochromini	17	9	3	7	14	15	29	16	1
ZSM 041559_3	Haplochromis vanheusdeni	Haplochromini	17	9	3	7	14	15	29	16	1
ZSM 041559_4	Haplochromis vanheusdeni	Haplochromini	17	8	3	7	14	16	30	16	1
ZSM 041559_5	Haplochromis vanheusdeni	Haplochromini	17	8	3	7	14	15	29	16	1
ZSM 041559_6	Haplochromis vanheusdeni	Haplochromini	17	9	3	6	14	16	30	16	1
ZSM 041559_7	Haplochromis vanheusdeni	Haplochromini	16	9	3	7	13	16	29	15	1
ZSM 041559_8	Haplochromis vanheusdeni	Haplochromini	17	9	3	7	14	15	29	16	1
ZSM 041559_9	Haplochromis vanheusdeni	Haplochromini	15	9	3	9	13	16	29	15	1
ZSM 041559_10	Haplochromis vanheusdeni	Haplochromini	16	9	3	7	13	16	29	15	1
ZSM 041559_11	Haplochromis vanheusdeni	Haplochromini	17	9	3	7	14	16	30	16	1
ZSM 041440_1	Haplochromis vanheusdeni	Haplochromini	16	9	3	8	13	16	29	15	1
ZSM 041440_2	Haplochromis vanheusdeni	Haplochromini	16	9	3	7	13	16	29	15	1
ZSM 041440_3	Haplochromis vanheusdeni	Haplochromini	16	9	3	6	14	15	29	15	1
ZSM 041455_1	Orthochromis kasuluensis	Haplochromini	17	11	3	10	14	18	32	16	1
ZSM 041455_2	Orthochromis kasuluensis	Haplochromini	19	10	3	10	14	18	32	18	1
ZSM 041455_3	Orthochromis kasuluensis	Haplochromini	18	10	3	11	14	18	32	17	1
ZSM 041455_4	Orthochromis kasuluensis	Haplochromini	18	10	3	10	15	17	32	17	1
ZSM 041455_5	Orthochromis kasuluensis	Haplochromini	18	10	3	10	15	17	32	17	1
ZSM 041445_1	Orthochromis luichensis	Haplochromini	18	10	3	10	14	18	32	17	1
ZSM 041445_2	Orthochromis luichensis	Haplochromini	19	10	3	9	14	18	32	17	1
ZSM 041445_3	Orthochromis luichensis	Haplochromini	18	11	3	9	14	17	31	16	1
ZSM 041445_4	Orthochromis luichensis	Haplochromini	18	10	3	10	15	18	33	17	1
ZSM 041445_5	Orthochromis luichensis	Haplochromini	18	10	3	10	14	18	32	17	1
ZSM 041445_6	Orthochromis luichensis	Haplochromini	18	11	3	10	14	18	32	17	1
ZSM 041445_7	Orthochromis luichensis	Haplochromini	19	10	3	8	14	18	32	17	1
ZSM 041469_1 _(DRC-2001+1029/1030)	Orthochromis malagaraziensis	Haplochromini	18	9	3	8	15	16	31	17	1
ZSM 041469_2	Orthochromis malagaraziensis	Haplochromini	18	9	3	7	14	17	31	17	1
ZSM 041463_1	Orthochromis rubrolabialis	Haplochromini	18	10	3	10	14	17	31	17	1
ZSM 041463_2	Orthochromis rubrolabialis	Haplochromini	18	9	3	9	14	16	30	17	1
ZSM 041463_3	Orthochromis rubrolabialis	Haplochromini	18	10	3	9	14	17	31	17	1
ZSM 041463_4	Orthochromis rubrolabialis	Haplochromini	18	9	3	9	13	18	31	17	1
ZSM 041463_5	Orthochromis rubrolabialis	Haplochromini	18	9	3	9	13	17	30	17	1
ZSM 041463_6	Orthochromis rubrolabialis	Haplochromini	17	11	3	11	14	17	31	17	1
ZSM 041463_7	Orthochromis rubrolabialis	Haplochromini	19	9	3	9	14	17	31	18	1
ZSM 041463_8	Orthochromis rubrolabialis	Haplochromini	18	9	3	9	14	17	31	17	1
ZSM 041561_1	Orthochromis sp. Igamba	Haplochromini	22	8	3	10	17	20	37	21	0
ZSM 041561_2	Orthochromis sp. Igamba	Haplochromini	22	9	3	9	17	19	36	21	0
ZSM 041561_3	Orthochromis sp. Igamba	Haplochromini	22	9	3	10	17	19	36	21	0
ZSM 041561_4	Orthochromis sp. Igamba	Haplochromini	22	9	3	10	17	19	36	21	1
ZSM 041561_5	Orthochromis sp. Igamba	Haplochromini	22	9	3	10	17	19	36	21	0
ZSM 041563_(P-AA-1077)	Orthochromis sp. Igamba	Haplochromini	22	10	3	11	16	19	35	21	0
ZSM 041563_(P-AA-1078)	Orthochromis sp. Igamba	Haplochromini	22	9	3	10	17	20	37	21	0
ZSM 041563_(P-AA-1079)	Orthochromis sp. Igamba	Haplochromini	21	11	3	10	17	20	37	20	0
ZSM 041564_1	Orthochromis uvinzae	Haplochromini	20	9	3	10	15	18	33	19	1
ZSM 041564_2	Orthochromis uvinzae	Haplochromini	20	10	3	10	16	17	33	19	1
ZSM 041564_3	Orthochromis uvinzae	Haplochromini	20	10	3	9	15	18	33	19	1
ZSM 041564_4	Orthochromis uvinzae	Haplochromini	20	10	3	10	15	18	33	19	1
ZSM 041564_5	Orthochromis uvinzae	Haplochromini	20	10	3	10	16	17	33	19	1
ZSM 041562_1	Orthochromis uvinzae	Haplochromini	20	10	3	10	15	19	34	19	1
ZSM 041562_2	Orthochromis uvinzae	Haplochromini	19	10	3	8	15	18	33	18	1
ZSM 041562_3	Orthochromis uvinzae	Haplochromini	20	10	3	9	15	18	33	19	1
ZSM 041562_4	Orthochromis uvinzae	Haplochromini	20	10	3	9	15	19	34	19	1
ZSM 041562_5	Orthochromis uvinzae	Haplochromini	19	11	3	9	15	18	33	18	1
ZSM 041430_1	Orthochromis uvinzae	Haplochromini	19	10	3	9	15	17	32	18	1
ZSM 041430_2	Orthochromis uvinzae	Haplochromini	19	11	3	10	15	19	34	18	1
ZSM 041430_3	Orthochromis uvinzae	Haplochromini	19	10	3	8	15	17	32	18	1
ZSM 041430_4	Orthochromis uvinzae	Haplochromini	20	10	3	10	16	18	34	19	1
ZSM 041430_5	Orthochromis uvinzae	Haplochromini	20	10	3	10	15	18	33	19	1
ZSM 041430_6	Orthochromis uvinzae	Haplochromini	20	10	3	8	16	18	34	19	1
ZSM 041430_7	Orthochromis uvinzae	Haplochromini	19	10	3	10	15	17	32	18	1
ZSM 041431_1	Orthochromis kalungwishiensis	Haplochromini	17	11	3	7	15	18	33	16	1
ZSM 041431_2	Orthochromis kalungwishiensis	Haplochromini	17	10	3	7	15	18	33	16	1
ZSM 041431_3	Orthochromis kalungwishiensis	Haplochromini	18	10	3	8	15	18	33	17	1
ZSM 041431_4	Orthochromis kalungwishiensis	Haplochromini	17	11	3	8	15	18	33	16	1
ZSM 041431_5	Orthochromis kalungwishiensis	Haplochromini	17	10	3	8	15	18	33	16	1
ZSM 041431_7	Orthochromis kalungwishiensis	Haplochromini	19	10	3	7	15	19	34	18	1
ZSM 041427	Orthochromis kalungwishiensis	Haplochromini	18	10	3	7	15	19	34	17	1
CU-91747	Orthochromis luongoensis	Haplochromini	17	10	3	8	15	17	32	16	1
ZSM 041437_1	Orthochromis luongoensis	Haplochromini	18	9	3	7	15	18	33	17	1
ZSM 041437_2	Orthochromis luongoensis	Haplochromini	18	9	3	7	15	18	33	17	1
ZSM 041437_3	Orthochromis luongoensis	Haplochromini	18	10	3	8	15	18	33	17	1
ZSM 041437_4	Orthochromis luongoensis	Haplochromini	17	10	3	7	14	18	32	16	1
ZSM 041437_5	Orthochromis luongoensis	Haplochromini	18	10	3	7	15	18	33	17	1
ZSM 041437_6	Orthochromis luongoensis	Haplochromini	18	9	3	6	15	18	33	17	1
ZSM 041443_1	Orthochromis sp. Kasinsha	Haplochromini	17	10	3	7	15	16	31	16	1
ZSM 041443_2	Orthochromis sp. Kasinsha	Haplochromini	17	10	3	7	14	17	31	16	1
ZSM 041443_3	Orthochromis sp. Kasinsha	Haplochromini	16	10	3	7	14	17	31	15	1
ZSM 041443_4	Orthochromis sp. Kasinsha	Haplochromini	16	10	3	7	14	17	31	15	1
ZSM 041443_5	Orthochromis sp. Kasinsha	Haplochromini	17	9	3	7	14	17	31	16	1
ZSM 041429_1	Orthochromis sp. Kasinsha	Haplochromini	17	9	3	7	14	17	31	16	1
ZSM 041429_2	Orthochromis sp. Kasinsha	Haplochromini	17	9	3	8	14	17	31	16	1
ZSM 041429_3	Orthochromis sp. Kasinsha	Haplochromini	17	10	3	7	14	17	31	16	1
ZSM 041429_4	Orthochromis sp. Kasinsha	Haplochromini	17	9	3	8	14	17	31	16	1
ZSM 041429_5	Orthochromis sp. Kasinsha	Haplochromini	17	10	3	7	14	17	31	16	1
ZSM 041429_6	Orthochromis sp. Kasinsha	Haplochromini	17	10	3	8	14	17	31	16	1
ZSM 041429_7	Orthochromis sp. Kasinsha	Haplochromini	17	9	3	7	14	17	31	16	1
ZSM 041429_8	Orthochromis sp. Kasinsha	Haplochromini	17	9	3	7	14	17	31	16	1
ZSM 041429_9	Orthochromis sp. Kasinsha	Haplochromini	18	8	3	7	14	17	31	17	1
ZSM 041429_10	Orthochromis sp. Kasinsha	Haplochromini	17	9	3	7	14	17	31	16	1
ZSM 041429_11	Orthochromis sp. Kasinsha	Haplochromini	17	10	3	8	15	16	31	16	1
ZSM 042322_(P-AA-0698)	Orthochromis sp. Mambilima	Haplochromini	18	9	3	7	14	18	32	17	1
ZSM 042322_(P-AA-0701)	Orthochromis sp. Mambilima	Haplochromini	17	10	3	7	14	18	32	16	1
ZSM 041450_1	Orthochromis sp. Mambilima	Haplochromini	17	10	3	7	14	17	31	16	1
ZSM 041450_2	Orthochromis sp. Mambilima	Haplochromini	18	10	3	7	15	19	34	17	1
ZSM 041450_3	Orthochromis sp. Mambilima	Haplochromini	18	9	3	7	15	17	32	17	1
ZSM 041450_4	Orthochromis sp. Mambilima	Haplochromini	17	10	3	7	14	17	31	16	1
ZSM 041450_5	Orthochromis sp. Mambilima	Haplochromini	18	9	3	8	14	18	32	17	1
ZSM 041450_6	Orthochromis sp. Mambilima	Haplochromini	18	9	3	8	15	17	32	17	1
ZSM 041450_7	Orthochromis sp. Mambilima	Haplochromini	18	9	3	7	15	16	31	17	1
ZSM 032359_1	Orthochromis stormsi	Haplochromini	16	10	3	7	13	15	28	15	1
ZSM 032359_2	Orthochromis stormsi	Haplochromini	17	9	3	7	14	15	29	16	1
ZSM 042319	Orthochromis stormsi	Haplochromini	17	9	3	7	14	15	29	16	1
ZSM 032410_1	Orthochromis stormsi	Haplochromini	17	9	3	7	14	15	29	16	1
ZSM 032410_2	Orthochromis stormsi	Haplochromini	17	9	3	6	14	15	29	16	1
ZSM 023693	Orthochromis stormsi	Haplochromini	17	7	3	7	14	15	29	16	1
ZSM 032393_1	Orthochromis stormsi	Haplochromini	16	10	3	7	14	15	29	15	1
ZSM 032393_2	Orthochromis stormsi	Haplochromini	17	9	3	7	14	15	29	16	1
ZSM 032393_3	Orthochromis stormsi	Haplochromini	17	10	3	6	14	15	29	16	1
ZSM 032393_4	Orthochromis stormsi	Haplochromini	17	9	3	7	14	15	29	16	1
ZSM 032393_5	Orthochromis stormsi	Haplochromini	17	9	3	7	14	15	29	16	1
ZSM 037541_1	Orthochromis stormsi	Haplochromini	17	8	3	7	14	15	29	16	1
ZSM 037541_2	Orthochromis stormsi	Haplochromini	17	10	3	7	14	15	29	16	1
ZSM 037541_3	Orthochromis stormsi	Haplochromini	17	9	3	7	14	15	29	16	1
ZSM 037603	Orthochromis stormsi	Haplochromini	17	9	3	7	14	16	30	16	1
ZSM 038337	Orthochromis stormsi	Haplochromini	17	10	3	7	14	16	30	16	1
ZSM 038129_1	Orthochromis stormsi	Haplochromini	17	10	3	7	14	16	30	16	1
ZSM 038129_2	Orthochromis stormsi	Haplochromini	18	9	3	7	14	15	29	16	1
ZSM 038129_3	Orthochromis stormsi	Haplochromini	18	8	3	6	14	16	30	17	1
BMNH 1984.2.6.104-108_1	Orthochromis machadoi	Haplochromini	17	10	3	8	14	17	31	16	1
BMNH 1984.2.6.104-108_2	Orthochromis machadoi	Haplochromini	16	9	3	8	13	17	30	15	1
BMNH 1984.2.6.104-108_3	Orthochromis machadoi	Haplochromini	16	10	3	7	13	17	30	15	1
BMNH 1984.2.6.104-108_4	Orthochromis machadoi	Haplochromini	16	9	3	6	13	16	29	15	1
BMNH 1984.2.6.104-108_5	Orthochromis machadoi	Haplochromini	16	10	3	8	13	17	30	15	1
BMNH 1984.2.6.109	Orthochromis machadoi	Haplochromini	17	9	3	8	13	18	31	16	1
BMNH 1984.2.6.113	Orthochromis machadoi	Haplochromini	17	10	3	9	13	18	31	16	1
BMNH 1984.2.6.116-131_2	Orthochromis machadoi	Haplochromini	16	10	3	8	13	17	30	15	1
BMNH 1984.2.6.116-131_3	Orthochromis machadoi	Haplochromini	17	9	3	8	13	18	31	16	1
BMNH 1984.2.6.116-131_4	Orthochromis machadoi	Haplochromini	17	9	3	8	14	17	31	16	1
BMNH 1984.2.6.132-141_1	Orthochromis machadoi	Haplochromini	15	10	3	8	13	16	29	14	1
BMNH 1984.2.6.132-141_2	Orthochromis machadoi	Haplochromini	17	9	3	7	14	16	30	16	1
BMNH 1984.2.6.132-141_3	Orthochromis machadoi	Haplochromini	16	9	3	7	13	17	30	15	1
BMNH 1984.2.6.142-145_1	Orthochromis machadoi	Haplochromini	16	10	3	8	13	17	30	15	1
BMNH 1984.2.6.142-145_2	Orthochromis machadoi	Haplochromini	16	10	4	8	13	16	29	16	1
BMNH 1984.2.6.142-145_3	Orthochromis machadoi	Haplochromini	17	9	3	7	14	17	31	16	1
BMNH 1984.2.6.142-145_4	Orthochromis machadoi	Haplochromini	17	9	3	8	14	16	30	16	1
ZSM 038201_(Uli-LUB-2008+008)	Orthochromis torrenticola	Haplochromini	18	10	4	8	14	18	32	17	1
ZSM 038201_2	Orthochromis torrenticola	Haplochromini	18	10	4	8	14	18	32	17	1
ZSM 038201_4	Orthochromis torrenticola	Haplochromini	18	10	4	7	14	18	32	17	1
ZSM 038201_5	Orthochromis torrenticola	Haplochromini	18	10	4	8	14	18	32	17	1
ZSM 041574	Pseudocrenilabrus multicolor	Haplochromini	14	8	3	7	13	15	28	13	1
A-0686_1	Pseudocrenilabrus nicholsi	Haplochromini	14	8	3	7	13	14	27	13	1
A-0686_2	Pseudocrenilabrus nicholsi	Haplochromini	14	8	3	7	13	14	27	13	1
A-0686_3	Pseudocrenilabrus nicholsi	Haplochromini	13	9	3	6	13	14	27	12	1
ZSM 024771	Pseudocrenilabrus philander	Haplochromini	13	9	3	8	14	13	27	12	1
ZSM 040918_577	Pseudocrenilabrus philander	Haplochromini	15	8	3	7	14	15	29	14	1
ZSM 040944_1	Pseudocrenilabrus philander	Haplochromini	15	9	3	8	13	16	29	14	1
ZSM 040944_2	Pseudocrenilabrus philander	Haplochromini	15	10	3	8	14	16	30	14	1
ZSM 040944_3	Pseudocrenilabrus philander	Haplochromini	15	9	3	7	13	16	29	14	1
ZSM 041133	Astatoreochromis alluaudi	Haplochromini	18	7	5	6	14	17	31	17	1
ZSM 041146_5932	Astatoreochromis alluaudi	Haplochromini	19	6	7	4	15	17	32	19	1
ZSM 041017_5877	Astatoreochromis alluaudi	Haplochromini	19	6	6	6	15	16	31	18	1
ZSM 041480_(DRC-2011+1063)	Ctenochromis pectoralis	Haplochromini	16	8	3	7	14	17	31	15	1
ZSM 041480_(DRC-2011+1062)	Ctenochromis pectoralis	Haplochromini	16	8	3	8	13	17	30	15	1
ZSM 041480_(DRC-2011+1061)	Ctenochromis pectoralis	Haplochromini	16	8	3	8	13	17	30	15	1
ZSM 041461_(DRC-2011+1059)	Ctenochromis pectoralis	Haplochromini	16	8	3	7	13	17	30	13	1
ZSM 041461_(DRC-2011+1058)	Ctenochromis pectoralis	Haplochromini	16	7	3	7	14	17	31	15	1
ZSM 041461_(DRC-2011+1057)	Ctenochromis pectoralis	Haplochromini	14	8	3	8	14	16	30	14	1
ZSM 029759_(1999+9620)	Haplochromis ampullarostratus	Haplochromini	15	9	3	9	13	19	32	14	1
ZSM 029759_(1999+ES99-1)	Haplochromis ampullarostratus	Haplochromini	15	8	3	9	13	17	31	14	1
ZSM 037741_1	Haplochromis sp aff. bakongo	Haplochromini	15	9	3	6	14	16	30	14	1
ZSM 037741_2	Haplochromis sp aff. bakongo	Haplochromini	15	9	3	6	14	16	29	14	1
MRAC-97-068-P-0021-0022_1	Haplochromis bloyeti	Haplochromini	15	9	3	7	14	17	30	14	1
MRAC-97-068-P-0021-0022_2	Haplochromis bloyeti	Haplochromini	14	9	3	7	13	17	30	13	1
MRAC-97-068-P-0021-0022_3	Haplochromis bloyeti	Haplochromini	15	9	3	8	13	15	28	14	1
MRAC-78-19-P-236-239_1	Haplochromis bloyeti	Haplochromini	15	8	3	8	13	15	28	14	1
MRAC-78-19-P-236-239_2	Haplochromis bloyeti	Haplochromini	14	8	3	6	13	15	28	13	1
MRAC-78-19-P-236-239_3	Haplochromis bloyeti	Haplochromini	14	8	3	7	13	15	28	13	1
MRAC-78-19-P-236-239_4	Haplochromis bloyeti	Haplochromini	15	8	3	6	13	14	27	14	1
MRAC-119803-808_1	Haplochromis bloyeti	Haplochromini	14	8	3	7	13	14	27	13	1
MRAC-119803-808_2	Haplochromis bloyeti	Haplochromini	14	8	3	7	13	15	28	13	1
MRAC-119803-808_3	Haplochromis bloyeti	Haplochromini	14	7	3	6	13	16	29	13	1
MRAC-119803-808_4	Haplochromis bloyeti	Haplochromini	14	8	3	6	13	17	30	13	1
ZSM 040835	Haplochromis burtoni	Haplochromini	14	9	3	8	13	16	29	13	1
IRSNB A-0011_1	Haplochromis burtoni	Haplochromini	15	8	3	8	13	14	28	14	1
IRSNB A-0011_2	Haplochromis burtoni	Haplochromini	14	8	3	8	13	15	28	13	1
ZSM 040907	Haplochromis callipterus	Haplochromini	16	8	3	7	15	14	27	15	1
ZSM 041460	Haplochromis callipterus	Haplochromini	15	9	3	6	15	15	29	15	1
ZSM 040867	Haplochromis chilotes	Haplochromini	15	9	3	7	14	15	28	14	1
ZSM 029761_(1999+9645)	Haplochromis commutabilis	Haplochromini	14	9	3	8	13	15	28	13	1
ZSM 029761_(1999+9667)	Haplochromis commutabilis	Haplochromini	15	9	3	9	14	15	29	14	1
ZSM 037760	Haplochromis cf. demeusii	Haplochromini	15	9	3	6	14	15	28	14	1
ZSM 035299_(US-CAM-2005+1)	Haplochromis demeusii	Haplochromini	15	9	3	6	13	15	28	14	1
ZSM 035299_(US-CAM-2005+2)	Haplochromis demeusii	Haplochromini	15	8	3	6	13	14	28	14	1
ZSM 038137_1	Haplochromis demeusii	Haplochromini	16	8	3	6	14	15	28	15	1
ZSM 038137_2	Haplochromis demeusii	Haplochromini	15	9	3	6	13	15	28	14	1
ZSM 038137_3	Haplochromis demeusii	Haplochromini	15	9	3	6	13	15	29	14	1
ZSM 038137_4	Haplochromis demeusii	Haplochromini	15	9	3	6	14	17	31	14	1
ZSM 038137_5	Haplochromis demeusii	Haplochromini	15	9	3	6	13	16	31	14	1
ZSM 038137_6	Haplochromis demeusii	Haplochromini	15	9	3	6	13	18	32	14	1
ZSM 038137_7	Haplochromis demeusii	Haplochromini	15	9	3	6	14	15	28	14	1
ZSM 038137_8	Haplochromis demeusii	Haplochromini	15	8	3	6	13	14	28	14	1
ZSM 038137_9	Haplochromis demeusii	Haplochromini	15	9	3	6	13	15	28	14	1
ZSM 038137_(DRC-2008+257)	Haplochromis demeusii	Haplochromini	16	8	3	6	14	14	28	15	1
ZSM 023690_1	Haplochromis desfontainii	Haplochromini	15	10	3	9	14	15	28	14	1
ZSM 023690_2	Haplochromis desfontainii	Haplochromini	15	10	3	8	15	15	28	14	1
ZSM 023690_3	Haplochromis desfontainii	Haplochromini	15	10	3	9	14	15	28	14	1
ZSM 029757_(1999+9602)	Haplochromis exspectatus	Haplochromini	15	8	3	8	13	15	28	14	1
ZSM 029757_(1999+9679)	Haplochromis exspectatus	Haplochromini	16	8	3	8	14	15	28	15	1
ZSM 035297_1	Haplochromis fasciatus	Haplochromini	14	11	3	6	14	19	32	13	1
ZSM 040028_1	Haplochromis flaviijosephi	Haplochromini	13	9	3	7	13	17	30	12	1
ZSM 040028_2	Haplochromis flaviijosephi	Haplochromini	13	9	3	7	14	16	31	12	1
ZSM 040028_3	Haplochromis flaviijosephi	Haplochromini	13	9	3	7	13	16	31	12	1
ZSM 040028_4	Haplochromis flaviijosephi	Haplochromini	14	8	3	7	14	17	30	13	1
ZSM 040028_5	Haplochromis flaviijosephi	Haplochromini	14	8	3	7	13	17	31	13	1
ZSM 040030_1	Haplochromis flaviijosephi	Haplochromini	14	8	3	7	13	18	31	13	1
ZSM 040030_2	Haplochromis flaviijosephi	Haplochromini	14	8	3	7	13	18	32	13	1
ZSM 040030_3	Haplochromis flaviijosephi	Haplochromini	14	8	3	8	13	16	30	13	1
ZSM 040030_4	Haplochromis flaviijosephi	Haplochromini	15	8	3	8	13	16	30	13	1
ZSM 040864	Haplochromis ishmaeli	Haplochromini	15	8	3	7	14	17	31	14	1
ZSM 030363_(1998+8680)	Haplochromis katonga	Haplochromini	15	8	3	8	14	15	28	14	1
ZSM 030363_(1998+8678)	Haplochromis katonga	Haplochromini	16	8	3	8	14	15	28	15	1
ZSM 040865	Haplochromis latifasciatus	Haplochromini	15	8	3	7	14	14	27	14	1
ZSM 040888	Haplochromis luteus	Haplochromini	17	8	3	8	14	14	27	15	1
ZSM 040863	Haplochromis nyererei	Haplochromini	16	8	3	8	14	14	27	15	1
ZSM 041139	Haplochromis obtusidens	Haplochromini	15	9	3	7	13	14	27	14	1
ZSM 040868	Haplochromis omnicaeruleus	Haplochromini	16	9	3	8	14	15	28	15	1
ZSM 041134_1	Haplochromis plagiodon	Haplochromini	16	8	3	7	15	15	28	15	1
ZSM 041134_2	Haplochromis plagiodon	Haplochromini	16	8	3	8	14	15	29	15	1
ZSM 041134_3	Haplochromis plagiodon	Haplochromini	16	9	3	9	14	16	30	15	1
MRAC_98258	Haplochromis polli	Haplochromini	16	8	3	5	13	17	31	15	1
ZSM 024002_1	Haplochromis polli	Haplochromini	15	9	3	6	13	18	32	14	1
ZSM 024002_2	Haplochromis polli	Haplochromini	15	8	3	5	13	18	32	14	1
ZSM 024002_3	Haplochromis polli	Haplochromini	15	9	3	6	13	18	33	14	1
ZSM 035600_4	Haplochromis polli	Haplochromini	15	9	3	5	13	19	33	14	1
ZSM 035600_5	Haplochromis polli	Haplochromini	15	9	3	5	13	18	33	14	1
ZSM 038133_(DRC-2008+422)	Haplochromis polli	Haplochromini	15	9	3	5	13	19	33	14	1
ZSM 038133_(DRC-2008+423)	Haplochromis polli	Haplochromini	15	9	3	6	13	18	33	14	1
ZSM 023474_1	Haplochromis retrodens	Haplochromini	17	8	3	9	15	18	33	16	1
ZSM 023474_2	Haplochromis retrodens	Haplochromini	16	8	3	8	14	18	32	15	1
ZSM 025097_1	Haplochromis rudolfianus	Haplochromini	14	9	3	7	14	19	33	13	1
ZSM 025097_2	Haplochromis rudolfianus	Haplochromini	15	9	3	8	14	19	34	14	1
ZSM 030692	Haplochromis squamipinnis	Haplochromini	15	10	3	10	14	18	33	14	1
ZSM 030693	Haplochromis squamipinnis	Haplochromini	15	9	3	9	14	19	33	14	1
RG 79591-79644_1	Schwetzochromis neodon	Haplochromini	16	11	3	8	15	18	33	15	1
RG 79591-79644_2	Schwetzochromis neodon	Haplochromini	16	11	3	8	14	18	33	15	1
RG 79591-79644_3	Schwetzochromis neodon	Haplochromini	17	10	3	8	15	18	32	16	1
RG 79591-79644_4	Schwetzochromis neodon	Haplochromini	16	11	3	8	14	16	30	15	1
RG 79591-79644_5	Schwetzochromis neodon	Haplochromini	16	11	3	7	15	16	30	15	1
RG 79591-79644_6	Schwetzochromis neodon	Haplochromini	16	11	3	8	15	16	30	15	1
RG 79591-79644_1 (1)	Schwetzochromis neodon	Haplochromini	16	11	3	7	14	16	30	15	1
RG 79591-79644_2 (2)	Schwetzochromis neodon	Haplochromini	16	10	3	7	14	16	30	15	1
RG 79591-79644_3 (3)	Schwetzochromis neodon	Haplochromini	16	11	3	8	15	16	30	16	1
RG 79591-79644_4 (4)	Schwetzochromis neodon	Haplochromini	16	11	3	8	15	18	32	15	1
RG 79591-79644_5 (5)	Schwetzochromis neodon	Haplochromini	16	11	3	9	14	17	31	15	1
RG 79591-79644_6 (6)	Schwetzochromis neodon	Haplochromini	17	11	3	9	15	18	31	16	1
RG 79591-79644_7 (7)	Schwetzochromis neodon	Haplochromini	17	11	3	8	15	19	33	16	1
RG 79591-79644_8 (8)	Schwetzochromis neodon	Haplochromini	17	10	3	8	14	17	32	15	1
ZSM 96-031-P-1303-1307_1	Schwetzochromis neodon	Haplochromini	18	7	3	6	14	17	31	17	1
ZSM 96-031-P-1303-1307_2	Schwetzochromis neodon	Haplochromini	17	9	3	6	14	17	31	16	1
ZSM 96-031-P-1303-1307_3	Schwetzochromis neodon	Haplochromini	17	8	3	6	14	17	31	16	1
ZSM 96-031-P-1303-1307_4	Schwetzochromis neodon	Haplochromini	17	8	3	6	14	18	33	17	1
ZSM 96-031-P-1303-1307_5	Schwetzochromis neodon	Haplochromini	18	8	3	6	14	18	32	17	1
ZSM 96-031-P-1308-1309_2	Schwetzochromis neodon	Haplochromini	18	7	3	6	14	18	32	17	1
CU 91753_1	New Kalungwishi Luongo cichlid	Haplochromini	15	10	3	8	14	16	30	14	1
CU 91753_2	New Kalungwishi Luongo cichlid	Haplochromini	15	10	3	8	14	17	31	14	1
CU 91753_3	New Kalungwishi Luongo cichlid	Haplochromini	15	10	3	8	14	17	31	14	1
CU 91753_4	New Kalungwishi Luongo cichlid	Haplochromini	15	10	3	8	14	17	31	14	1
CU 91753_5	New Kalungwishi Luongo cichlid	Haplochromini	15	9	3	7	13	16	29	14	1
CU 91755_1	New Kalungwishi Luongo cichlid	Haplochromini	15	10	3	8	15	16	31	14	1
CU 91755_2	New Kalungwishi Luongo cichlid	Haplochromini	15	10	3	8	14	17	31	14	1
CU 91755_3	New Kalungwishi Luongo cichlid	Haplochromini	15	10	3	8	14	17	31	14	1
CU 91755_4	New Kalungwishi Luongo cichlid	Haplochromini	15	10	3	8	14	16	30	14	1
CU 91755_5	New Kalungwishi Luongo cichlid	Haplochromini	15	10	3	8	14	17	31	14	1
CU 91755_6	New Kalungwishi Luongo cichlid	Haplochromini	15	10	3	8	14	17	31	14	1
CU 91755_7	New Kalungwishi Luongo cichlid	Haplochromini	15	11	3	8	15	16	31	14	1
CU 91755_8	New Kalungwishi Luongo cichlid	Haplochromini	15	10	3	8	14	17	31	14	1
ZSM 041496_1	Pseudocrenilabrus indet.	Haplochromini	15	10	3	8	14	17	31	14	1
ZSM 041496_2	Pseudocrenilabrus indet.	Haplochromini	14	10	3	7	12	16	28	12	1
ZSM 041425_1	Pseudocrenilabrus new Kalungwishi cichlid	Haplochromini	15	10	3	7	15	16	31	14	1
ZSM 041425_2	Pseudocrenilabrus new Kalungwishi cichlid	Haplochromini	15	10	3	8	15	16	31	14	1
ZSM 041425_3	Pseudocrenilabrus new Kalungwishi cichlid	Haplochromini	15	10	3	8	14	17	31	14	1
ZSM 041425_4	Pseudocrenilabrus new Kalungwishi cichlid	Haplochromini	15	10	3	8	14	17	31	14	1
ZSM 041425_5	Pseudocrenilabrus new Kalungwishi cichlid	Haplochromini	15	10	3	8	15	16	31	14	1
ZSM 041425_6	Pseudocrenilabrus new Kalungwishi cichlid	Haplochromini	15	10	3	8	14	17	31	14	1
ZSM 041425_7	Pseudocrenilabrus new Kalungwishi cichlid	Haplochromini	15	10	3	7	14	17	31	14	1
ZSM 041442_1	Pseudocrenilabrus new Lufubu cichlid	Haplochromini	15	9	3	7	14	16	30	14	1
ZSM 041442_2	Pseudocrenilabrus new Lufubu cichlid	Haplochromini	15	9	3	7	14	16	30	14	1
ZSM 041442_3	Pseudocrenilabrus new Lufubu cichlid	Haplochromini	15	9	3	7	14	16	30	14	1
ZSM 041442_4	Pseudocrenilabrus new Lufubu cichlid	Haplochromini	15	9	3	7	14	16	30	14	1
ZSM 041442_5	Pseudocrenilabrus new Lufubu cichlid	Haplochromini	16	8	3	7	14	16	30	15	1
ZSM 041442_6	Pseudocrenilabrus new Lufubu cichlid	Haplochromini	15	10	3	7	14	16	30	14	1
ZSM 041442_7	Pseudocrenilabrus new Lufubu cichlid	Haplochromini	15	9	3	6	14	16	30	14	1
ZSM 041442_8	Pseudocrenilabrus new Lufubu cichlid	Haplochromini	15	9	3	6	15	15	30	14	1
ZSM 041442_9	Pseudocrenilabrus new Lufubu cichlid	Haplochromini	15	9	3	6	14	16	30	14	1
ZSM 038206_1	Pseudocrenilabrus sp.	Haplochromini	14	10	3	8	13	17	30	14	1
ZSM 038206_2	Pseudocrenilabrus sp.	Haplochromini	15	9	3	8	13	17	30	14	1
ZSM 038206_3	Pseudocrenilabrus sp.	Haplochromini	15	9	3	8	13	16	29	14	1
ZSM 041473_998	Pseudocrenilabrus sp.	Haplochromini	14	9	3	7	13	16	29	13	1
ZSM 041439_1	Pseudocrenilabrus sp.	Haplochromini	15	8	3	7	14	15	29	14	1
ZSM 041439_2	Pseudocrenilabrus sp.	Haplochromini	14	10	3	8	13	17	30	13	1
ZSM 041439_3	Pseudocrenilabrus sp.	Haplochromini	14	9	3	8	13	16	29	13	1
A-0015	Pseudocrenilabrus sp.	Haplochromini	15	9	3	7	13	16	29	14	1
ZSM 042232_(DRC-2012+1515)	Sargochromis sp.	Haplochromini	15	12	3	9	16	16	32	14	1
ZSM 042232_(DRC-2012+1514)	Sargochromis sp.	Haplochromini	15	12	3	8	16	17	33	14	1
ZSM 042230_(DRC-2012+1519)	Serranochromis cf. thumbergi	Haplochromini	16	14	3	10	18	19	37	16	1
ZSM 041426_3	Serranochromis cf. thumbergi	Haplochromini	15	13	3	9	17	18	35	14	1
ZSM 041426_(DRC-2011+1006)	Serranochromis cf. thumbergi	Haplochromini	15	13	3	9	16	19	35	14	1
ZSM 041426_(DRC-2011+1005)	Serranochromis cf. thumbergi	Haplochromini	15	13	3	9	17	19	36	14	1
MRAC-99-041-P-1364	Abactochromis labrosus	Haplochromini	16	8	3	7	14	16	30	15	1
ZSM 040852	Abactochromis labrosus	Haplochromini	16	8	3	6	14	16	30	15	1
MRAC-99-041-P-3713-3715_1	Alticorpus macrocleithrum	Haplochromini	16	8	3	7	14	18	32	15	1
MRAC-99-041-P-3713-3715_2	Alticorpus macrocleithrum	Haplochromini	15	9	3	7	13	18	31	14	1
MRAC-99-041-P-3713-3715_3	Alticorpus macrocleithrum	Haplochromini	15	9	3	7	13	18	31	14	1
MRAC-99-041-P-3685-3687_1	Alticorpus mentale	Haplochromini	16	9	3	8	14	19	33	14	1
MRAC-99-041-P-3685-3687_2	Alticorpus mentale	Haplochromini	15	10	3	9	13	19	32	14	1
MRAC-99-041-P-3685-3687_3	Alticorpus mentale	Haplochromini	15	10	3	8	14	19	33	14	1
ZSM 040967_5461	Aristochromis christyi	Haplochromini	16	11	3	10	15	19	34	15	1
ZSM 040889	Aulonocara aquilonium	Haplochromini	15	9	3	7	13	19	32	14	1
ZSM 040883	Aulonocara baenschi	Haplochromini	16	9	3	7	14	17	31	15	1
ZSM 041198_5436	Aulonocara nyassae	Haplochromini	16	10	3	8	14	18	32	15	2
ZSM 041198_5439	Aulonocara nyassae	Haplochromini	15	9	3	7	13	18	31	14	1
ZSM 040893_(P-AA-0552)	Aulonocara rostratum	Haplochromini	16	11	3	8	15	19	34	15	1
ZSM 041170_5145	Aulonocara saulosi	Haplochromini	16	9	3	8	13	18	31	15	1
ZSM 041170_5146	Aulonocara saulosi	Haplochromini	16	9	3	8	14	17	31	15	1
ZSM 041170_5143	Aulonocara saulosi	Haplochromini	16	9	3	8	13	18	31	15	1
ZSM 041162_5040	Aulonocara steveni	Haplochromini	17	10	3	9	15	17	32	16	1
ZSM 041162_5039	Aulonocara steveni	Haplochromini	17	10	3	9	15	17	32	16	1
ZSM 040894	Buccochromis heterotaenia	Haplochromini	16	11	3	9	15	19	34	15	1
ZSM 041179_5653	Caprichromis ?liemi	Haplochromini	16	10	3	9	16	18	34	15	1
ZSM 041179_5654	Caprichromis ?liemi	Haplochromini	15	12	3	10	16	18	34	14	1
ZSM 041179_5652	Caprichromis ?liemi	Haplochromini	16	11	3	9	17	17	34	15	1
ZSM 040909	Champsochromis spilorhynchus	Haplochromini	15	11	3	8	14	19	33	14	1
ZSM 040905	Cheilochromis euchilus	Haplochromini	16	9	3	9	14	18	32	15	1
ZSM 041190_5335	Copadichromis borleyi	Haplochromini	17	11	3	9	16	17	33	16	1
ZSM 041190_5336	Copadichromis borleyi	Haplochromini	17	10	3	9	16	17	33	17	1
ZSM 041195_5459	Corematodus indet.	Haplochromini	17	9	3	8	15	17	32	16	1
ZSM 041219_5325	Corematodus sp.	Haplochromini	18	9	3	9	16	18	34	17	1
ZSM 040895	Ctenopharynx nitidus	Haplochromini	15	11	3	9	16	18	34	16	1
MRAC-99-041-P-1790-1804_1	Cyathochromis obliquidens	Haplochromini	16	9	3	7	15	16	31	15	1
MRAC-99-041-P-1790-1804_2	Cyathochromis obliquidens	Haplochromini	16	8	3	7	14	16	30	15	1
MRAC-99-041-P-1790-1804_3	Cyathochromis obliquidens	Haplochromini	16	9	3	7	15	16	31	15	1
MRAC-99-041-P-1790-1804_4	Cyathochromis obliquidens	Haplochromini	16	9	3	7	15	16	31	15	1
MRAC-99-041-P-1790-1804_5	Cyathochromis obliquidens	Haplochromini	16	8	3	7	14	17	31	15	1
MRAC-99-041-P-1790-1804_6	Cyathochromis obliquidens	Haplochromini	16	9	3	7	15	17	32	15	1
MRAC-99-041-P-1790-1804_7	Cyathochromis obliquidens	Haplochromini	16	9	3	7	15	16	31	15	1
MRAC-99-041-P-1790-1804_8	Cyathochromis obliquidens	Haplochromini	16	8	3	7	14	16	30	15	1
MRAC-99-041-P-1790-1804_9	Cyathochromis obliquidens	Haplochromini	15	9	3	7	15	15	30	14	1
ZSM 041217_5014	Cynotilapia afra	Haplochromini	17	7	3	7	15	16	31	16	1
ZSM 041217_5020	Cynotilapia afra	Haplochromini	17	7	3	7	15	16	31	16	1
ZSM 041217_5016	Cynotilapia afra	Haplochromini	17	7	3	7	15	16	31	16	1
ZSM 024969	Dimidiochromis compressiceps	Haplochromini	16	10	3	10	14	19	33	15	1
ZSM 041169_5316	Dimidiochromis kiwinge	Haplochromini	17	10	3	9	16	18	34	16	1
MRAC-99-041-P-1075-10753_1	Diplotaxodon apogon	Haplochromini	13	10	3	10	15	17	32	13	1
MRAC-99-041-P-1075-10753_2	Diplotaxodon apogon	Haplochromini	13	10	3	9	15	17	32	12	1
MRAC-99-041-P-1075-10753_3	Diplotaxodon apogon	Haplochromini	14	9	3	9	14	18	32	13	1
MRAC-99-041-P-1075-10753_4	Diplotaxodon apogon	Haplochromini	14	10	3	9	15	18	33	13	1
MRAC-99-041-P-5341-5345_1	Diplotaxodon limnothrissa	Haplochromini	16	11	3	11	19	18	37	15	1
MRAC-99-041-P-5341-5345_2	Diplotaxodon limnothrissa	Haplochromini	15	12	3	10	18	18	36	14	1
MRAC-99-041-P-5341-5345_3	Diplotaxodon limnothrissa	Haplochromini	17	11	3	10	19	18	37	16	1
MRAC-99-041-P-5341-5345_4	Diplotaxodon limnothrissa	Haplochromini	16	12	3	10	19	18	37	15	1
MRAC-99-041-P-5341-5345_5	Diplotaxodon limnothrissa	Haplochromini	16	11	3	10	19	18	37	14	1
MRAC-99-041-P-10763	Diplotaxodon macrops	Haplochromini	14	10	3	9	16	17	33	13	1
MRAC-99-041-P-10740-10742_2	Diplotaxodon sp.	Haplochromini	14	12	3	11	16	19	35	13	1
MRAC-99-041-P-10740-10742_3	Diplotaxodon sp.	Haplochromini	14	11	3	10	16	18	34	13	1
ZSM 040886	Eclectochromis lobochilus	Haplochromini	17	9	3	8	15	16	31	16	1
ZSM 040887	Exochromis anagenys	Haplochromini	17	9	3	9	15	18	33	16	1
ZSM 040882	Fossorochromis rostratus	Haplochromini	16	10	3	9	14	19	33	15	1
MRAC-99-041-P-1993-1996_1	Genyochromis mento	Haplochromini	17	8	3	7	15	17	32	16	1
MRAC-99-041-P-1993-1996_2	Genyochromis mento	Haplochromini	17	8	3	7	15	18	33	16	1
MRAC-99-041-P-1993-1996_3	Genyochromis mento	Haplochromini	17	8	3	7	15	17	32	16	1
MRAC-99-041-P-1993-1996_4	Genyochromis mento	Haplochromini	18	8	3	7	15	18	33	17	1
ZSM 027946	Genyochromis mento	Haplochromini	17	8	3	7	15	17	32	16	1
MRAC-99-041-P-1741-1745_1	Hemitaeniochromis urotaenia	Haplochromini	16	9	3	8	14	18	32	15	1
MRAC-99-041-P-1741-1745_2	Hemitaeniochromis urotaenia	Haplochromini	17	9	3	8	15	18	33	16	1
MRAC-99-041-P-1741-1745_3	Hemitaeniochromis urotaenia	Haplochromini	16	9	3	8	14	18	32	15	1
MRAC-99-041-P-1741-1745_4	Hemitaeniochromis urotaenia	Haplochromini	16	9	3	8	14	18	32	15	1
MRAC-99-041-P-1741-1745_5	Hemitaeniochromis urotaenia	Haplochromini	16	9	3	7	14	18	32	15	1
MRAC-99-041-P-1767-1768_1	Hemitilapia oxyrhyncha	Haplochromini	17	9	3	8	15	18	33	16	1
MRAC-99-041-P-1767-1768_2	Hemitilapia oxyrhyncha	Haplochromini	16	9	3	8	16	16	32	15	1
ZSM 040853_(P-AA-0512)	Labeotropheus trewavasae	Haplochromini	18	8	3	7	16	17	33	17	1
ZSM 040851_(P-AA-0510)	Labidochromis chisumulae	Haplochromini	18	7	3	7	15	16	31	17	1
ZSM 040007_(P-AA-0396)	Labidochromis sp. "yellow"	Haplochromini	18	8	3	7	15	17	32	17	1
MRAC-A1-049-P-0195-0212_1	Lethrinops auritus	Haplochromini	15	9	3	9	13	17	30	14	1
MRAC-A1-049-P-0195-0212_2	Lethrinops auritus	Haplochromini	15	9	3	9	13	17	30	14	1
MRAC-A1-049-P-0195-0212_3	Lethrinops auritus	Haplochromini	15	9	3	7	14	16	30	14	1
MRAC-A1-049-P-0195-0212_4	Lethrinops auritus	Haplochromini	15	10	3	8	13	18	31	14	1
MRAC-A1-049-P-0195-0212_5	Lethrinops auritus	Haplochromini	16	8	3	8	13	17	30	15	1
MRAC-A1-049-P-0195-0212_6	Lethrinops auritus	Haplochromini	16	8	3	7	13	17	30	15	1
MRAC-A1-049-P-0195-0212_7	Lethrinops auritus	Haplochromini	16	9	3	8	13	18	31	15	1
MRAC-A1-049-P-0195-0212_8	Lethrinops auritus	Haplochromini	15	9	3	8	13	17	30	14	1
ZSM 040856_(P-AA-0515)	Lethrinops marginatus	Haplochromini	16	10	3	9	14	19	33	15	1
ZSM 040891	Lichnochromis acuticeps	Haplochromini	16	10	3	9	14	17	31	15	1
ZSM 040902	Maylandia greshakei	Haplochromini	18	7	3	7	16	15	31	17	1
ZSM 040901	Maylandia livingstonii	Haplochromini	17	8	3	7	15	17	32	16	1
ZSM 040908	Maylandia lombardoi	Haplochromini	17	9	3	8	15	16	31	16	1
ZSM 041177_5697	Maylandia zebra OB	Haplochromini	18	8	3	7	15	17	32	17	1
ZSM 024352_1	Melanochromis auratus	Haplochromini	18	8	3	7	15	17	32	17	1
ZSM 024352_2	Melanochromis auratus	Haplochromini	18	8	3	7	16	16	32	17	1
ZSM 041174_5658	Melanochromis "northern Blue"	Haplochromini	17	8	3	7	15	17	32	16	1
ZSM 041098_5684	Melanochromis loriae	Haplochromini	19	8	3	6	16	17	33	18	1
ZSM 041098_5683	Melanochromis loriae	Haplochromini	19	8	3	7	16	17	33	18	1
ZSM 041197_5332	Mylochromis lateristriga	Haplochromini	16	10	3	8	15	17	32	15	1
ZSM 041197_5333	Mylochromis lateristriga	Haplochromini	16	9	3	8	13	18	31	15	1
MRAC-81-02-P-28	Mylochromis melanonotus	Haplochromini	18	10	3	9	16	19	35	17	1
MRAC-99-041-P-7951	Mylochomis melanonotus	Haplochromini	18	10	3	9	16	19	35	17	1
ZSM 040892	Mylochromis plagiotaenia	Haplochromini	16	10	3	8	15	17	32	15	1
ZSM 040860	Naevochromis chrysogaster	Haplochromini	17	9	3	9	15	18	33	16	1
ZSM 040862	Nimbochromis livingstonii	Haplochromini	16	10	3	8	14	18	32	15	2
ZSM 023156	Nimbochromis polystigma	Haplochromini	16	9	3	8	14	18	32	15	1
ZSM 041204_1	Nyassachromis prostoma	Haplochromini	16	10	3	9	15	19	34	15	1
ZSM 041204_2	Nyassachromis prostoma	Haplochromini	17	10	3	8	15	18	33	16	1
ZSM 040903	Otopharnx lithobates	Haplochromini	17	9	3	7	14	19	33	16	1
ZSM 041180_5657	Otopharynx sp. "Nipogo"	Haplochromini	18	9	3	8	15	17	32	17	1
MRAC-99-041-P-10866-10867_1	Pallidochromis tokolosh	Haplochromini	15	10	3	10	16	20	36	15	1
MRAC-99-041-P-10866-10867_2	Pallidochromis tokolosh	Haplochromini	15	9	3	11	15	19	34	14	1
ZSM 041168_5191	Petrotilapia indet.	Haplochromini	17	9	3	7	15	16	31	16	1
ZSM 024612_1	Petrotilapia tridentiger	Haplochromini	17	9	3	7	15	17	32	16	1
ZSM 024612_2	Petrotilapia tridentiger	Haplochromini	18	8	3	8	16	16	32	17	1
ZSM 024612_3	Petrotilapia tridentiger	Haplochromini	17	9	3	7	15	16	31	16	1
ZSM 040890	Placidochromis electra	Haplochromini	17	9	3	8	15	19	34	16	1
ZSM 040872	Placidochromis milomo	Haplochromini	17	10	3	9	15	17	32	16	1
ZSM 041161_5125	Protomelas fenestratus	Haplochromini	17	9	3	8	15	17	32	16	1
ZSM 041161_5123	Protomelas fenestratus	Haplochromini	17	10	3	8	15	17	32	16	1
ZSM 040897	Protomelas taeniolatus	Haplochromini	16	9	3	8	15	17	32	15	1
ZSM 040896_(P-AA-0555)	Pseudotropheus elongatus	Haplochromini	18	8	3	8	15	16	31	17	1
ZSM 024696_1	Pseudotropheus fuscus	Haplochromini	18	7	3	6	15	17	32	17	1
ZSM 024696_2	Pseudotropheus fuscus	Haplochromini	19	7	3	7	15	17	32	17	1
ZSM 024008	Pseudotropheus perspicax	Haplochromini	18	7	3	7	15	17	32	17	1
ZSM 040009	Pseudotropheus socolofi	Haplochromini	17	8	3	7	15	17	32	16	1
ZSM 040874_(P-AA-0533)	Rhamphochromis cf. esox	Haplochromini	18	11	3	9	18	19	37	17	1
ZSM 043126_(P-AA-0929)	Rhamphochromis esox	Haplochromini	18	11	3	9	18	19	37	17	1
ZSM 040008	Sciaenochromis fryeri	Haplochromini	17	10	3	8	14	17	31	15	1
ZSM 040899	Sciaenochromis fryeri	Haplochromini	16	9	3	9	14	18	32	15	1
ZSM 041185_5614	Stigmatochromis "king key"	Haplochromini	17	9	3	8	15	17	32	16	1
MRAC-81-02-P-44-45_1	Stigmatochromis woodi	Haplochromini	16	11	3	9	15	17	32	15	1
MRAC-81-02-P-44-45_2	Stigmatochromis woodi	Haplochromini	16	9	3	7	15	17	32	15	1
ZSM 041200_5571	Stigmatochromis woodi	Haplochromini	16	10	3	9	14	18	32	15	1
ZSM 040904	Taeniochromis holotaenia	Haplochromini	17	11	3	8	16	19	35	16	1
ZSM 040904_(P-AA-0563)	Taeniochromis holotaenia	Haplochromini	17	11	3	9	16	19	35	16	1
MRAC-A1-063-P-0012-0013_1	Taeniolethrinops praeorbitalis	Haplochromini	15	11	3	9	14	19	33	14	1
MRAC-A1-063-P-0012-0013_2	Taeniolethrinops praeorbitalis	Haplochromini	15	11	3	9	14	19	33	14	1
ZSM 041193_5156	Tramitichromis brevis	Haplochromini	18	8	3	7	16	16	32	17	1
ZSM 041208_6568	Trematocranus placodon	Haplochromini	16	9	3	8	14	18	32	15	1
ZSM 027377_1	Tropheops tropheops	Haplochromini	17	8	3	7	15	16	31	16	1
ZSM 027377_2	Tropheops tropheops	Haplochromini	17	8	3	7	15	16	31	16	1
ZSM 027377_3	Tropheops tropheops	Haplochromini	17	8	3	7	15	16	31	16	1
ZSM 041189_5179	Tropheops tropheops	Haplochromini	18	8	3	7	16	16	32	17	1
ZSM 041189_5176	Tropheops tropheops	Haplochromini	19	7	3	7	16	16	32	18	1
ZSM 040898_(P-AA-0557)	Tyrrannochromis nigriventer	Haplochromini	16	10	3	9	14	19	33	15	1
Abbrevaitions:
Vta	Abdominal vertebrae
Vtc	Caudal vertebrae (including urostyle)
Vtotal (including urostyle)	Total number of vertebrae (including urostyle)
VtPtLDs	Vertebra associated with the pterygiophore of the last dorsal fin spine
