# Supplementary material for: New haplochromine cichlid from the upper Miocene (9–10 MYA) of Central Kenya
Source: BMC Evol Biol. 2020 Jun 5;20:65. doi: 10.1186/s12862-020-01602-x (PMC7275555; doi:10.1186/s12862-020-01602-x)
Supplement: Supplementary file 4 — Additional file 4. Supplementary Data S4. Text file used for the phylogenetic analysis on the basis of the matrix of Stiassny [85]. [file 12862_2020_1602_MOESM4_ESM.txt]

#NEXUS


BEGIN TAXA;
	TITLE Taxa;
	DIMENSIONS NTAX=20;
	TAXLABELS
		Outgroup Ptychochromines Paratilapia Etroplines Heterochromis Crenicichlines Cichla Astronotus Chaetobranchines Geophagines Cichlasomine_gp.A Cichlasomine_gp.B Tylochromis Tilapiines Hemichromines Chromidotilapiines Pelmatochromis Lamprologines The_rest Warilochromis 
	;

END;


BEGIN CHARACTERS;
	TITLE  Character_Matrix;
	DIMENSIONS  NCHAR=28;
	FORMAT DATATYPE = STANDARD RESPECTCASE GAP = - MISSING = ? SYMBOLS = "  0 1 2 3";
	CHARSTATELABELS 
		1 'Length of arms of first epibranchial (Ep1)' /  uncinate_process_shorter_than_anterior_arm subequal_or_uncinate_process_longer_than_anterior_arm,
		2 2nd_epibranchial_toothplates /  present absent,
		3 4th_ceratobranchial_toothplates /  attached_to_gill_rakers separate_from_gill_rakers,
		4 NLF0_foramina /  NLF0_widely_separated_from_one_another 'borne at the end of short, medially directed tubes and partially (or fully) coalesced in the midline',
		5 Overlap_between_NLF0_foramina_and_supraoccipital_crest /  NLF0_not_overlain_by_supraoccipital_crest NLF0_overlain_by_supraoccipital_crest,
		6 Central_ligament /  bifurcate_and_passes_from_rostral_tip_of_LPJ_to_third_hypobranchial_elements single_band_that_passes_from_the_LPJ_to_fourth_basibranchial_element,
		7 Frontal_canals /  absent paired_frontal_canals_united_in_the_midline_and_extending_rostrodorsally_as_single_central_tube,
		8 Suture_between_vomerine_wing_and_parasphenoid /  simple_sutural_union strongly_interdigitated_suture,
		9 Origin_of_pharyngocleithralis_muscle_on_cleithrum /  originates_from_the_medial_aspect_of_the_cleithrum originates_from_lateral_face_of_cleithrum,
		10 Urohyal /  'with no projection on anterodorsal surface (projection absent?)' with_projection_on_anterodorsal_surface,
		11 Number_of_vertebrae /  not_increased increased,
		12 Obliquus_inferioris_muscle /  no_subdivision_of_the_muscle associated_with_first_and_second_postcleithra_,
		13 Vomer /  not_notched characteristically_notched,
		14 Sphenotic_foramina /  not_enlarged_or_absent enlarged,
		15 Microbranchiospines / 'small, spines restricted to lateral margins' 'large, spines on the exposed surface',
		16 Pharyngocleithralis_internus_muscle /  'inserts musculously or via broad bands on 5th ceratobranchial (cb)' 'inserts onto LPJ via single cord-like tendon',
		17 Lateral_line_foramina_on_preopercle /  7 6,
		18 Lateral_line_foramina_on_dentary /  5 4,
		19 Predorsal_scale_pattern /  stochastic 'uni- or tri-serial',
		20 Egg_laying_pattern /  'loose, or open egg plaques' tight_circular_plaque,
		21 Adductor_arcus_palatini_muscle /  limited_to_pterygoid_series_because_fossa_is_lacking extends_to_insert_onto_palatine_in_region_of_palatine_fossa,
		22 'Palato-maxillary ligament' /  palatine_prong_attached_to_maxillary_saddle_by_short_ligament 'well-developed and strap-like, extends much of length of palatine prong',
		23 Pharyngocleithralis_internus_muscle_insertion_onto_LPJ /  broad_musculous_association 'via single cord-like tendon',
		24 Uncinate_process_of_Ep1_ / 'two arms of Ep1 subequal in length (uncinate process shorter than anterior arm)' directed_caudad_and_longer_than_anterior_arm,
		25 Supraneurals /  2 1,
		26 Opercular_spot /  absent present,
		27 Lacrimal /  two_lacrimals 'single lacrimal followed by tubular 2nd infraorbital (IO2)',
		28 Foramina_in_exoccipital_bones /  small large ; 
	MATRIX
	Outgroup            0000000(0 1)00000000000000000(0 1)0(0 1)
	Ptychochromines     0000000000000000000000000001
	Paratilapia         1111000000000000000000000001
	Etroplines          1111100000000000000000000001
	Heterochromis       1111100100000000000000000000
	Crenicichlines      1111011111111100100000000010
	Cichla              1111011111111100000000000000
	Astronotus          1111011100000011000000000000
	Chaetobranchines    1111011100000011000000000010
	Geophagines         1111011100000000100000000010
	Cichlasomine_gp.A   1111011100000000110000000010
	Cichlasomine_gp.B   1111011100000000111100000010
	Tylochromis         1111011000000000000011110010
	Tilapiines          1111011000000000000011111110
	Hemichromines       1111011000000000000011111110
	Chromidotilapiines  1111011000000000000011111110
	Pelmatochromis      1111011000000000000011111110
	Lamprologines       1111011000000000000011111110
	The_rest            1111011000000000000011111110
	Warilochromis       ???????0??0?????????????1?1?

;

END;
BEGIN ASSUMPTIONS;
	TYPESET * UNTITLED   =  unord:  1- 28;

	EXSET * UNTITLED  = ;

END;
